# Supplementary material for: Promoter switching in response to changing environment and elevated expression of protein-coding genes overlapping at their 5’ ends
Source: Sci Rep. 2021 Apr 26;11:8984. doi: 10.1038/s41598-021-87970-w (PMC8076222; doi:10.1038/s41598-021-87970-w)
Supplement: Supplementary file 1 — Supplementary Information [file 41598_2021_87970_MOESM1_ESM.xlsx]

## Sheet: Table S1
Promoter switching in response to changing environment and elevated expression of protein-coding genes overlapping at their 5’ ends Wojciech Rosikiewicz (1), Jarosław Sikora (2), Tomasz Skrzypczak (2), Magdalena R. Kubiak (2), Izabela Makałowska (2)* (1) Center for Applied Bioinformatics, St. Jude Children’s Research Hospital, Memphis, TN, USA (2) Institute of Human Biology and Evolution, Faculty…
Supplementary Table S1. List of analyzed libraries.
	Library name	Number of genes with at least one active TSS	Number of active TSSs
Human Fetal and Adult	Fetal Brain	5824	7261
	Fetal Heart	4391	6639
	Fetal Kidney	5271	6434
	Fetal Liver	3539	3825
	Fetal Thymus	5158	6927
	Adult Adipose	5450	5888
	Adult Adrenal	4988	5538
	Adult Brain	6153	6876
	Adult Brain 2	5363	5905
	Adult Brain 3	5050	5683
	Adult Breast	4594	5207
	Adult Colon	5112	5767
	Adult Heart	3472	3656
	Adult Heart 2	3658	3919
	Adult Kidney	5433	5730
	Adult Kidney 2	4627	5065
	Adult Liver	3990	4249
	Adult Lung	6630	7472
	Adult Lymph	5142	5578
	Adult Muscle	4640	4956
	Adult Ovary	6267	6714
	Adult Prostate	4698	5139
	Adult Testis	7147	8065
	Adult Thyroid	6351	7185
Human Cell Lines	DLD1 (Hypoxia with HIF1A RNAi)	5769	6479
	DLD1 (Hypoxia with HIF2A RNAi)	5451	5831
	DLD1 (Hypoxia with non-tagged RNAi)	5602	6212
	DLD1 (Normoxia with HIF1A RNAi)	5412	5755
	DLD1 (Normoxia with HIF2A RNAi)	5811	6172
	DLD1 (Normoxia with non-targeted RNAi)	5486	5809
	Beas2B overexpress STAT6 IL4+	5112	5623
	Beas2B overexpress STAT6 IL4-	5014	5460
	Beas2B parent IL4+	5230	6159
	Beas2B parent IL4-	4969	5531
	Beas2B STAT6 siRNA- IL4+	3070	3386
	Beas2B STAT6 siRNA-	3108	3360
	Beas2B STAT6 siRNA+ IL4+	3047	3293
	Beas2B STAT6 siRNA+	3255	3519
	Ramos IL4+	4859	5465
	Ramos IL4-	4713	5267
	MCF7 O2 21%	4707	5203
	MCF7 O2 1%	4821	5270
	TIG O2 21%	5063	5558
	TIG O2 1%	5034	5476
	HEK293 O2 21%	5033	5260
	HEK293 O2 1%	5093	5412
	Hela	5181	5592
Human Lung Adenocarcinoma	Adenocarcinoma A427	6971	7725
	Adenocarcinoma A549	6938	7457
	Adenocarcinoma ABC-1	6812	7389
	Adenocarcinoma H1299	7087	7656
	Adenocarcinoma H1437	7339	8154
	Adenocarcinoma H1648	7253	7950
	Adenocarcinoma H1650	7675	8459
	Adenocarcinoma H1703	6870	7316
	Adenocarcinoma H1819	7884	8695
	Adenocarcinoma H1975	7288	7961
	Adenocarcinoma H2126	7344	8156
	Adenocarcinoma H2228	6939	7519
	Adenocarcinoma H2347	7204	7826
	Adenocarcinoma H322	7631	8447
	Adenocarcinoma II-18	7030	7620
	Adenocarcinoma LC2/ad	7105	7670
	Adenocarcinoma PC-3	6307	6877
	Adenocarcinoma PC-7	6926	7584
	Adenocarcinoma PC-9	6909	7421
	Adenocarcinoma PC-14	6088	6570
	Adenocarcinoma RERF-LC-Ad1	7414	8141
	Adenocarcinoma RERF-LC-Ad2	8067	9231
	Adenocarcinoma RERF-LC-KJ	7363	8079
	Adenocarcinoma RERF-LC-MS	7771	8458
	Adenocarcinoma RERF-LC-OK	7058	7647
	Adenocarcinoma VMRC-LCD	7054	8484

## Sheet: Table S2
Promoter switching in response to changing environment and elevated expression of protein-coding genes overlapping at their 5’ ends Wojciech Rosikiewicz (1), Jarosław Sikora (2), Tomasz Skrzypczak (2), Magdalena R. Kubiak (2), Izabela Makałowska (2)* (1) Center for Applied Bioinformatics, St. Jude Children’s Research Hospital, Memphis, TN, USA (2) Institute of Human Biology and Evolution, Faculty…
Supplementary Table S2. Detailed results of the pathway enrichment analysis among genes overlapping in grouped TSS-seq libraries. For each gene signature, column "database" described a reference library from Enrichr (https://maayanlab.cloud/Enrichr/#stats). A column named "genes" consists space-separated list of genes present both in query list of genes (overlapping genes) and gene signature. Lib…
(A) Adult
		Term	Overlap	P-value	Adjusted P-value	Odds Ratio	Combined Score	Genes	Database
All Adult	1	mitochondrial gene expression (GO:0140053)	6/45	0.000165545	0.844777	7.24638	63.0889	MRPL2 GFM2 MRPS18B TFB2M QRSL1 MRPS7	GO_Biological_Process
	2	ATPase regulator activity (GO:0060590)	5/38	0.00062527	0.359843	7.15103	52.7555	BAG5 DNAJC7 BAG1 ATPIF1 PFN1	GO_Molecular_Function
	3	mitochondrial ATP synthesis coupled electron transport (GO:0042775)	8/85	0.000170695	0.435528	5.11509	44.3766	NDUFA8 UQCC3 NDUFS6 COX4I1 NDUFA1 NDUFS2 NDUFC1 UQCRH	GO_Biological_Process
	4	NADH dehydrogenase (ubiquinone) activity (GO:0008137)	5/43	0.00111237	0.256068	6.31951	42.9807	NDUFA8 NDUFS6 NDUFA1 NDUFS2 NDUFC1	GO_Molecular_Function
	5	NADH dehydrogenase (quinone) activity (GO:0050136)	5/43	0.00111237	0.21339	6.31951	42.9807	NDUFA8 NDUFS6 NDUFA1 NDUFS2 NDUFC1	GO_Molecular_Function
	6	Electron Transport Chain Homo sapiens WP111	9/103	0.000120212	0.0525326	4.74884	42.8642	ATP5S NDUFA8 NDUFS6 COX4I1 ATPIF1 NDUFA1 NDUFS2 NDUFC1 UQCRH	WikiPathways
	7	mitochondrial electron transport, NADH to ubiquinone (GO:0006120)	5/46	0.00151438	0.858654	5.90737	38.3551	NDUFA8 NDUFS6 NDUFA1 NDUFS2 NDUFC1	GO_Biological_Process
	8	ribosome (GO:0005840)	7/76	0.000495942	0.110595	5.00572	38.0888	RPS25 RPS18 APEX1 MRPS7 HSPA14 EIF2S1 RPS23	GO_Cellular_Component
	9	Electron Transport Chain Mus musculus WP295	8/93	0.000318091	0.0695029	4.67508	37.6492	ATP5S NDUFA8 NDUFS6 COX4I1 ATPIF1 NDUFA1 NDUFS2 NDUFC1	WikiPathways
	10	Alzheimer's disease Homo sapiens hsa05010	12/168	6.79077e-05	0.019897	3.88199	37.2568	PSENEN NDUFA8 NCSTN PLCB3 NDUFS6 BAD COX4I1 NDUFA1 NDUFS2 FAS NDUFC1 UQCRH	KEGG
	11	respiratory electron transport chain (GO:0022904)	8/94	0.000342203	0.582088	4.62535	36.9108	NDUFA8 UQCC3 NDUFS6 COX4I1 NDUFA1 NDUFS2 NDUFC1 UQCRH	GO_Biological_Process
	12	regulation of cellular response to heat (GO:1900034)	7/78	0.000580843	0.494007	4.87737	36.3414	BAG5 DNAJC7 NUP62 AKT1S1 TPR BAG1 CRYAB	GO_Biological_Process
	13	Oxidative phosphorylation Homo sapiens hsa00190	10/133	0.000178934	0.0262138	4.0863	35.2586	NDUFA8 ATP6V1G2 NDUFS6 COX4I1 NDUFA1 NDUFS2 ATP6V0A4 NDUFC1 ATP6V1D UQCRH	KEGG
	14	mitochondrial respiratory chain complex assembly (GO:0033108)	8/97	0.000423621	0.432348	4.48229	34.8125	COA4 COA3 NDUFA8 UQCC3 NDUFS6 NDUFA1 NDUFS2 NDUFC1	GO_Biological_Process
	15	DNA Repair Homo sapiens R-HSA-73894	17/285	2.33675e-05	0.0357523	3.2418	34.5711	MUS81 INO80E PCNA RMI1 ASCC1 GPS1 RCHY1 COPS5 POLR2A BRE EME2 MSH3 APEX1 STRA13 ZNF830 RAD9B MUTYH	Reactome
	16	Complex I biogenesis Homo sapiens R-HSA-6799198	5/49	0.00201418	0.34241	5.5457	34.4252	NDUFA8 NDUFS6 NDUFA1 NDUFS2 NDUFC1	Reactome
	17	Formation of the ternary complex, and subsequently, the 43S complex Homo sapiens R-HSA-72695	5/50	0.00220476	0.337328	5.43478	33.2453	RPS25 RPS18 EIF3L EIF2S1 RPS23	Reactome
	18	retrograde transport, endosome to Golgi (GO:0042147)	7/82	0.000785138	0.572366	4.63945	33.1704	VPS29 TMEM87A SNX1 VPS52 SGSM2 TBC1D17 STX10	GO_Biological_Process
	19	mitochondrial respiratory chain complex I (GO:0005747)	5/51	0.00240814	0.268507	5.32822	32.1233	NDUFA8 NDUFS6 NDUFA1 NDUFS2 NDUFC1	GO_Cellular_Component
	20	Unfolded Protein Response (UPR) Homo sapiens R-HSA-381119	7/86	0.00104243	0.318982	4.42366	30.3738	EXOSC7 KLHDC3 NFYA ASNA1 EXOSC8 TLN1 EIF2S1	Reactome
	21	Oxidative phosphorylation Mus musculus WP1248	5/53	0.00285527	0.415918	5.12715	30.0379	ATP5S NDUFA8 NDUFS6 NDUFS2 NDUFC1	WikiPathways
	22	Respiratory electron transport Homo sapiens R-HSA-611105	7/88	0.00119374	0.304403	4.32312	29.0975	NDUFA8 NDUFS6 COX4I1 NDUFA1 NDUFS2 NDUFC1 UQCRH	Reactome
	23	Respiratory electron transport, ATP synthesis by chemiosmotic coupling, and heat production by uncoupling proteins. Homo sapiens R-HSA-163200	8/109	0.000920753	0.469584	3.98883	27.8832	ATP5S NDUFA8 NDUFS6 COX4I1 NDUFA1 NDUFS2 NDUFC1 UQCRH	Reactome
	24	The citric acid (TCA) cycle and respiratory electron transport Homo sapiens R-HSA-1428517	10/153	0.00055065	0.421247	3.55215	26.6568	ATP5S NDUFA8 NDUFS6 MPC2 COX4I1 NDUFA1 NDUFS2 NDUFC1 L2HGDH UQCRH	Reactome
	25	Translation initiation complex formation Homo sapiens R-HSA-72649	5/57	0.0039248	0.428924	4.76735	26.4132	RPS25 RPS18 EIF3L EIF2S1 RPS23	Reactome
	26	Ribosomal scanning and start codon recognition Homo sapiens R-HSA-72702	5/57	0.0039248	0.461918	4.76735	26.4132	RPS25 RPS18 EIF3L EIF2S1 RPS23	Reactome
	27	Activation of the mRNA upon binding of the cap-binding complex and eIFs, and subsequent binding to 43S Homo sapiens R-HSA-72662	5/58	0.00423155	0.431618	4.68516	25.6053	RPS25 RPS18 EIF3L EIF2S1 RPS23	Reactome
	28	Cellular response to heat stress Homo sapiens R-HSA-3371556	7/96	0.00197843	0.378374	3.96286	24.6706	BAG5 DNAJC7 NUP62 AKT1S1 TPR BAG1 HSPA14	Reactome
	29	Oxidative phosphorylation Homo sapiens WP623	5/60	0.00489572	0.534857	4.52899	24.0915	ATP5S NDUFA8 NDUFS6 NDUFS2 NDUFC1	WikiPathways
	30	mRNA splicing, via spliceosome (GO:0000398)	14/261	0.000363494	0.463728	2.91521	23.0877	DDX5 PPIL1 TXNL4B CPSF3 BUD31 CWC15 CWC27 RNF113A HNRNPK SART3 POLR2A DHX38 HNRNPH2 DNAJC8	GO_Biological_Process
	31	Regulation of HSF1-mediated heat shock response Homo sapiens R-HSA-3371453	6/80	0.00356754	0.454862	4.07609	22.9723	BAG5 DNAJC7 NUP62 TPR BAG1 HSPA14	Reactome
	32	RNA binding (GO:0003723)	49/1387	8.35242e-06	0.00961364	1.92	22.4505	SLC4A1AP PPP1R10 HDLBP C1ORF131 EFCAB5 RRP8 NGRN MRPL2 SART3 RPS18 SNIP1 UBAP2L C11ORF68 TFB2M MRPS7 FTSJ3 NSA2 HNRNPUL2 SBDS HNRNPH2 PFN1 TRUB2 DDX5 MEPCE MRPL14 SUPT6H EXOSC7 POLR2A EXOSC8 FAM120A TPR G3BP1 DHX38 TOE1 NOP16 CPSF3 ZFC3H1 PDAP1 CWC15 EIF2S1 DHFR RPS25 HNRNPK KRT18 EIF3L APEX1 TSR1 NAA15 RPS23	GO_Molecular_Function
	33	Processing of Capped Intron-Containing Pre-mRNA Homo sapiens R-HSA-72203	11/193	0.000929901	0.355687	3.09754	21.6222	DDX5 HNRNPK POLR2A CPSF3 TPR NUP62 DHX38 HNRNPH2 CWC15 DNAJC8 THOC6	Reactome
	34	Huntington's disease Homo sapiens hsa05016	11/193	0.000929901	0.0908203	3.09754	21.6222	CREB3 NDUFA8 PLCB3 POLR2A NDUFS6 COX4I1 NDUFA1 NDUFS2 NDUFC1 UQCRH DNALI1	KEGG
	35	protein import into nucleus (GO:0006606)	7/103	0.00294941	1	3.69354	21.5191	CEP57 MCM3AP PPP1R10 TPR NUP62 NUTF2 GPN1	GO_Biological_Process
	36	mitochondrial respiratory chain complex I biogenesis (GO:0097031)	5/64	0.00644013	1	4.24592	21.4216	NDUFA8 NDUFS6 NDUFA1 NDUFS2 NDUFC1	GO_Biological_Process
	37	mitochondrial respiratory chain complex I assembly (GO:0032981)	5/64	0.00644013	1	4.24592	21.4216	NDUFA8 NDUFS6 NDUFA1 NDUFS2 NDUFC1	GO_Biological_Process
	38	NADH dehydrogenase complex assembly (GO:0010257)	5/64	0.00644013	1	4.24592	21.4216	NDUFA8 NDUFS6 NDUFA1 NDUFS2 NDUFC1	GO_Biological_Process
	39	HDR through Homologous Recombination (HRR) Homo sapiens R-HSA-5685942	5/64	0.00644013	0.5186	4.24592	21.4216	MUS81 PCNA EME2 RMI1 RAD9B	Reactome
	40	regulation of cellular response to stress (GO:0080135)	7/104	0.0031135	1	3.65803	21.1142	BAG5 DNAJC7 TPR BAG1 NUP62 AKT1S1 CRYAB	GO_Biological_Process
	41	Mitochondrial translation termination Homo sapiens R-HSA-5419276	6/84	0.00454014	0.434151	3.88199	20.9425	MRPL2 GFM2 MRPS18B MRPL36 MRPL14 MRPS7	Reactome
	42	Non-alcoholic fatty liver disease (NAFLD) Homo sapiens hsa04932	9/151	0.00195967	0.143546	3.23927	20.1968	NDUFA8 NDUFS6 COX4I1 NDUFA1 NDUFS2 FAS NDUFC1 EIF2S1 UQCRH	KEGG
	43	mitochondrial translation (GO:0032543)	7/107	0.00364781	1	3.55547	19.9591	MRPL2 GFM2 MRPS18B MRPL14 MRPL36 MRPS7 QRSL1	GO_Biological_Process
	44	methyltransferase activity (GO:0008168)	5/67	0.00780228	0.816402	4.05581	19.6842	MEPCE METTL6 COMT RRP8 FTSJ3	GO_Molecular_Function
	45	Primary Focal Segmental Glomerulosclerosis FSGS Mus musculus WP2573	5/68	0.0082976	0.72521	3.99616	19.1488	VTN PCNA KRT8 ILK TLN1	WikiPathways
	46	mitochondrial translational termination (GO:0070126)	6/89	0.00601481	1	3.6639	18.7355	MRPL2 GFM2 MRPS18B MRPL36 MRPL14 MRPS7	GO_Biological_Process
	47	mitochondrion (GO:0005739)	37/1026	7.61873e-05	0.0339795	1.95991	18.5845	ENY2 COX4I1 MRPL14 MRPL36 UQCRH BAG5 MPC2 APOPT1 BRD8 COA4 MOAP1 COA3 NDUFA8 STARD6 BAD TXNRD2 CMC2 ATPIF1 MRPS18B NDUFA1 NDUFC1 TFB2M CWC15 QRSL1 GPN1 SUGCT GSTZ1 DHFR COQ4 PNKD APEX1 SARM1 FAS NDUFS2 RTN4IP1 L2HGDH ISCU	GO_Cellular_Component
	48	mRNA Splicing - Major Pathway Homo sapiens R-HSA-72163	8/134	0.00340394	0.473458	3.24465	18.4387	DDX5 HNRNPK POLR2A CPSF3 DHX38 HNRNPH2 CWC15 DNAJC8	Reactome
	49	Mitochondrial translation Homo sapiens R-HSA-5368287	6/90	0.00634717	0.53951	3.62319	18.3324	MRPL2 GFM2 MRPS18B MRPL36 MRPL14 MRPS7	Reactome
	50	RNA splicing, via transesterification reactions with bulged adenosine as nucleophile (GO:0000377)	12/236	0.00148645	0.94817	2.76345	17.9938	DDX5 PPIL1 HNRNPK SART3 POLR2A CPSF3 BUD31 DHX38 HNRNPH2 CWC15 DNAJC8 CWC27	GO_Biological_Process
	51	nuclear import (GO:0051170)	5/71	0.00991352	1	3.82731	17.6587	MCM3AP PPP1R10 NUP62 TPR NUTF2	GO_Biological_Process
	52	Ribosome Homo sapiens hsa03010	8/137	0.00389481	0.228236	3.1736	17.6075	RPS25 MRPL2 RPL36AL RPS18 MRPL14 MRPL36 MRPS7 RPS23	KEGG
	53	Primary Focal Segmental Glomerulosclerosis FSGS Homo sapiens WP2572	5/72	0.0104969	0.764525	3.77415	17.1976	VTN PCNA KRT8 ILK TLN1	WikiPathways
	54	transcription-coupled nucleotide-excision repair (GO:0006283)	5/73	0.0111034	1	3.72245	16.7529	PCNA COPS5 POLR2A GPS1 ZNF830	GO_Biological_Process
	55	Alzheimers Disease Mus musculus WP2075	5/73	0.0111034	0.693167	3.72245	16.7529	PSENEN PLCB3 NCSTN BAD FAS	WikiPathways
	56	Parkinson's disease Homo sapiens hsa05012	8/142	0.00483238	0.235981	3.06185	16.3271	NDUFA8 NDUFS6 COX4I1 NDUFA1 NDUFS2 NDUFC1 PARK2 UQCRH	KEGG
	57	Transport of Mature Transcript to Cytoplasm Homo sapiens R-HSA-72202	5/74	0.0117333	0.718077	3.67215	16.3239	CPSF3 NUP62 TPR DHX38 THOC6	Reactome
	58	translational termination (GO:0006415)	6/96	0.00862759	1	3.39674	16.144	MRPL2 GFM2 MRPS18B MRPL36 MRPL14 MRPS7	GO_Biological_Process
	59	protein localization to nucleus (GO:0034504)	6/96	0.00862759	1	3.39674	16.144	MCM3AP PPP1R10 NUP62 NUTF2 GPN1 SUPT7L	GO_Biological_Process
	60	polymeric cytoskeletal fiber (GO:0099513)	11/221	0.00272399	0.24298	2.7051	15.9754	CEP57 KIF9 KRT18 KRT8 SARM1 KRIT1 TUBE1 KIF20A KRT10 TUBG1 ANAPC2	GO_Cellular_Component
	61	mRNA Splicing Homo sapiens R-HSA-72172	8/144	0.00525238	0.472714	3.01932	15.8487	DDX5 HNRNPK POLR2A CPSF3 DHX38 HNRNPH2 CWC15 DNAJC8	Reactome
	62	positive regulation of apoptotic signaling pathway (GO:2001235)	5/76	0.0130651	1	3.57551	15.5099	MOAP1 BAD FAS APOPT1 LTBR	GO_Biological_Process
	63	Transcription-Coupled Nucleotide Excision Repair (TC-NER) Homo sapiens R-HSA-6781827	5/76	0.0130651	0.740356	3.57551	15.5099	PCNA COPS5 POLR2A GPS1 ZNF830	Reactome
	64	mRNA processing (GO:0006397)	13/283	0.00236734	1	2.49654	15.0941	DDX5 PPIL1 CPSF3 BUD31 CWC15 CWC27 THOC6 HNRNPK SART3 POLR2A DHX38 HNRNPH2 DNAJC8	GO_Biological_Process
	65	chromosome, telomeric region (GO:0000781)	7/124	0.00809356	0.277671	3.06802	14.7777	TOX4 ORC4 PCNA PPP1R10 APEX1 NSMCE2 THOC6	GO_Cellular_Component
	66	MTOR	5/78	0.0144954	1	3.48384	14.7503	SZT2 POLR2A AKT1S1 MAF1 ISCU	KEA
	67	intracellular protein transport (GO:0006886)	15/347	0.00204764	1	2.34933	14.5449	CEP57 VPS29 RAB2B COPA PPP1R10 NUTF2 STX10 SNX1 MCM3AP GGA3 SGSM2 NUP62 AP4S1 TBC1D17 TBC1D16	GO_Biological_Process
	68	translation (GO:0006412)	11/232	0.00394021	1	2.57684	14.2667	RPS25 MRPL2 COPS5 RPS18 GFM2 MRPS18B MRPL36 MRPS7 HSPA14 QRSL1 RPS23	GO_Biological_Process
	69	nucleic acid metabolic process (GO:0090304)	5/80	0.0160272	1	3.39674	14.0403	HNRNPK POLR2A HNRNPH2 TK1 RAD9B	GO_Biological_Process
	70	PRKCD	6/104	0.0125103	1	3.13545	13.7371	PPP1R14B HNRNPK KRT8 FAS EIF2S1 RUNX2	KEA
	71	mRNA export from nucleus (GO:0006406)	6/105	0.0130694	1	3.10559	13.4704	ENY2 CPSF3 TPR NUP62 DHX38 THOC6	GO_Biological_Process
	72	spindle pole (GO:0000922)	6/107	0.0142398	0.317546	3.04754	12.9573	CSPP1 NUP62 SBDS CEP95 TUBG1 CEP44	GO_Cellular_Component
	73	nuclear chromosome, telomeric region (GO:0000784)	6/107	0.0142398	0.334259	3.04754	12.9573	TOX4 ORC4 PCNA PPP1R10 APEX1 THOC6	GO_Cellular_Component
	74	activation of GTPase activity (GO:0090630)	5/84	0.0194058	1	3.23499	12.7529	SGSM2 TAX1BP3 TBC1D17 ANAPC2 TBC1D16	GO_Biological_Process
	75	Mitochondrial translation initiation Homo sapiens R-HSA-5368286	5/84	0.0194058	0.824748	3.23499	12.7529	MRPL2 MRPS18B MRPL36 MRPL14 MRPS7	Reactome
	76	Mitochondrial translation elongation Homo sapiens R-HSA-5389840	5/84	0.0194058	0.802457	3.23499	12.7529	MRPL2 MRPS18B MRPL36 MRPL14 MRPS7	Reactome
	77	CSNK1A1	5/84	0.0194058	0.692141	3.23499	12.7529	HIRIP3 FAS PARK2 PRH1 TRPM4	KEA
	78	Nucleotide Excision Repair Homo sapiens R-HSA-5696398	6/108	0.0148515	0.783543	3.01932	12.7103	INO80E COPS5 PCNA POLR2A GPS1 ZNF830	Reactome
	79	Spliceosome Homo sapiens hsa03040	7/134	0.0120965	0.506324	2.83907	12.534	DDX5 PPIL1 HNRNPK BUD31 DHX38 CWC15 U2AF1L4	KEGG
	80	trans-Golgi network membrane (GO:0032588)	5/85	0.020318	0.312477	3.19693	12.456	VPS52 HLA-DPB1 AP4S1 HLA-DPA1 STX10	GO_Cellular_Component
	81	mitochondrial inner membrane (GO:0005743)	14/341	0.00449902	0.286652	2.23129	12.0577	ATP5S NDUFA8 COX4I1 MRPS18B NDUFA1 MRPL14 MRPL36 NDUFC1 MRPS7 UQCRH MRPL2 NDUFS6 L2HGDH CDS2	GO_Cellular_Component
	82	mitochondrial translational elongation (GO:0070125)	5/87	0.0222254	1	3.12344	11.8894	MRPL2 MRPS18B MRPL36 MRPL14 MRPS7	GO_Biological_Process
	83	HDR through Homologous Recombination (HR) or Single Strand Annealing (SSA) Homo sapiens R-HSA-5693567	6/112	0.017481	0.764168	2.91149	11.7818	MUS81 PCNA BRE EME2 RMI1 RAD9B	Reactome
	84	spliceosomal complex (GO:0005681)	6/114	0.0189086	0.337329	2.86041	11.3505	RNF113A TXNL4B BUD31 DHX38 EFCAB5 CWC15	GO_Cellular_Component
	85	ribosome biogenesis (GO:0042254)	10/226	0.00932356	1	2.40477	11.2428	EXOSC7 RPS25 NOP16 RPS18 EXOSC8 SBDS TSR1 MRPL36 AAMP RPS23	GO_Biological_Process
	86	Rheumatoid arthritis Homo sapiens hsa05323	5/90	0.0252982	0.617699	3.01932	11.1021	ATP6V1G2 HLA-DPB1 ATP6V0A4 ATP6V1D HLA-DPA1	KEGG
	87	CAMK2A	5/90	0.0252982	0.832896	3.01932	11.1021	PLCB3 KRT18 KRT8 ITGB1BP1 RCHY1	KEA
	88	nuclear export (GO:0051168)	5/92	0.0274908	1	2.95369	10.6153	NUP62 TPR DHX38 NUTF2 THOC6	GO_Biological_Process
	89	protein transport (GO:0015031)	13/326	0.00767989	1	2.16724	10.5526	VPS29 RAB2B COPA ATP6V1G2 STX10 SNX1 GGA3 SGSM2 ATP6V0A4 ITGB1BP1 TBC1D17 ATP6V1D TBC1D16	GO_Biological_Process
	90	cytosolic transport (GO:0016482)	6/118	0.0219984	1	2.76345	10.5475	VPS29 TMEM87A SNX1 VPS52 TBC1D17 STX10	GO_Biological_Process
	91	Homology Directed Repair Homo sapiens R-HSA-5693538	6/118	0.0219984	0.841439	2.76345	10.5475	MUS81 PCNA BRE EME2 RMI1 RAD9B	Reactome
	92	nuclear chromosome part (GO:0044454)	15/392	0.0063189	0.234853	2.07964	10.5317	CENPT KLHDC3 INO80E PCNA PPP1R10 BUD31 RUNX2 THOC6 TOX4 ORC4 HNRNPK EME2 H2AFJ APEX1 BRD8	GO_Cellular_Component
	93	centrosome (GO:0005813)	17/461	0.00543326	0.220294	2.00415	10.4521	CEP57 LRRC45 PCNA SSNA1 TUBE1 CIB1 TUBG1 KRT18 CSPP1 APEX1 NUP62 MPLKIP CEP95 CNTROB ATF5 ATP6V1D CEP44	GO_Cellular_Component
	94	mRNA binding (GO:0003729)	8/179	0.0180295	1	2.42895	9.75406	DHFR DDX5 SLC4A1AP TPR G3BP1 SNIP1 EFCAB5 MRPS7	GO_Molecular_Function
	95	SUMO E3 ligases SUMOylate target proteins Homo sapiens R-HSA-3108232	5/96	0.0322292	0.896558	2.83062	9.72283	PCNA HNRNPK NUP62 NSMCE2 TPR	Reactome
	96	nuclear body (GO:0016604)	21/618	0.00542364	0.241894	1.84677	9.63458	TOE1 CENPT SPTBN4 PCNA PPP1R10 RMI1 EAF1 NSMCE2 MRPL36 CWC15 PHF7 ZBTB4 OSGEP THOC6 ADAMTS4 SART3 APEX1 FAS FAM76B TRIP12 ITGB1BP1	GO_Cellular_Component
	97	nucleoplasm part (GO:0044451)	15/407	0.00877327	0.279491	2.00299	9.48626	TOE1 CENPT PCNA PPP1R10 RMI1 EAF1 NSMCE2 MED8 MRPL36 ZBTB4 SUPT3H THOC6 POLR2A FAS ITGB1BP1	GO_Cellular_Component
	98	negative regulation of programmed cell death (GO:0043069)	15/408	0.00896057	1	1.99808	9.4208	CIB1 THOC6 HIGD2A PSMC5 HNRNPK KRT18 COPS5 NUP62 CFL1 BAG1 FAS NAA15 ZNF830 ATF5 CRYAB	GO_Biological_Process
	99	cellular protein metabolic process (GO:0044267)	17/484	0.0086386	1	1.90891	9.07022	PSENEN ATG3 PRKCSH MRPS18B MRPL36 MRPS7 CYR61 RPS25 NCSTN SPCS1 COPS5 GGA3 RPS18 HRC L2HGDH BAP1 RPS23	GO_Biological_Process
	100	Herpes simplex infection Homo sapiens hsa05168	8/185	0.0214956	0.62982	2.35018	9.02446	HNRNPK POLR2A CSNK2B MED8 HLA-DPB1 FAS EIF2S1 HLA-DPA1	KEGG
	101	mRNA Processing Homo sapiens WP411	6/127	0.0301529	1	2.56761	8.99043	HNRNPK POLR2A CPSF3 DHX38 HNRNPH2 DNAJC8	WikiPathways
	102	mRNA-containing ribonucleoprotein complex export from nucleus (GO:0071427)	5/100	0.0374482	1	2.71739	8.92608	CPSF3 TPR NUP62 DHX38 THOC6	GO_Biological_Process
	103	spindle (GO:0005819)	8/186	0.0221161	0.328792	2.33754	8.90942	CSPP1 TPR NUP62 SBDS CEP95 KIF20A TUBG1 CEP44	GO_Cellular_Component
	104	Influenza Viral RNA Transcription and Replication Homo sapiens R-HSA-168273	6/128	0.0311659	0.883034	2.54755	8.83602	RPS25 POLR2A RPS18 TPR NUP62 RPS23	Reactome
	105	intrinsic apoptotic signaling pathway (GO:0097193)	5/101	0.0388292	1	2.69049	8.74027	MOAP1 DDX5 BAD APOPT1 RRP8	GO_Biological_Process
	106	SUMOylation Homo sapiens R-HSA-2990846	5/101	0.0388292	0.942994	2.69049	8.74027	HNRNPK PCNA NSMCE2 TPR NUP62	Reactome
	107	Cell Cycle Homo sapiens R-HSA-1640170	19/566	0.00899954	0.688465	1.8244	8.59397	CENPT CEP57 PCNA ANAPC16 RMI1 SSNA1 TUBG1 DHFR ORC4 PSMC5 BRE CSNK2B NUP62 TPR CENPN STRA13 KIF20A RAD9B ANAPC2	Reactome
	108	microtubule cytoskeleton (GO:0015630)	14/388	0.0131887	0.367635	1.961	8.488	CEP57 TUBE1 TUBG1 SEPT2 KIF9 THAP6 KRT18 CSPP1 SARM1 KRIT1 ITGB1BP1 KIF20A AAMP ANAPC2	GO_Cellular_Component
	109	mRNA transport (GO:0051028)	5/104	0.0431567	1	2.61288	8.21205	CPSF3 TPR NUP62 DHX38 THOC6	GO_Biological_Process
	110	translational elongation (GO:0006414)	5/105	0.0446611	1	2.58799	8.04517	MRPL2 MRPS18B MRPL14 MRPL36 MRPS7	GO_Biological_Process
	111	mRNA processing Mus musculus WP310	14/398	0.016109	0.879954	1.91173	7.89235	DDX5 PPP1R14B CPSF3 EXOSC7 HNRNPK SART3 POLR2A EXOSC8 G3BP1 DHX38 HNRNPH2 DNAJC8 ZNF830 RPS23	WikiPathways
	112	microtubule organizing center (GO:0005815)	17/507	0.0132097	0.346561	1.82231	7.88479	CEP57 LRRC45 PCNA SSNA1 CIB1 TUBG1 KRT18 CSPP1 APEX1 NUP62 MPLKIP CEP95 ITGB1BP1 CNTROB ATF5 ATP6V1D CEP44	GO_Cellular_Component
	113	L13a-mediated translational silencing of Ceruloplasmin expression Homo sapiens R-HSA-156827	5/106	0.0461965	1	2.56358	7.88262	RPS25 RPS18 EIF3L EIF2S1 RPS23	Reactome
	114	3' -UTR-mediated translational regulation Homo sapiens R-HSA-157279	5/106	0.0461965	0.995502	2.56358	7.88262	RPS25 RPS18 EIF3L EIF2S1 RPS23	Reactome
	115	endosomal transport (GO:0016197)	9/229	0.0263838	1	2.13594	7.76416	VPS29 TMEM87A SNX1 HGS VPS52 TBC1D17 SCYL2 STX10 CHMP5	GO_Biological_Process
	116	GTP hydrolysis and joining of the 60S ribosomal subunit Homo sapiens R-HSA-72706	5/107	0.047763	0.93689	2.53962	7.72426	RPS25 RPS18 EIF3L EIF2S1 RPS23	Reactome
	117	Influenza Life Cycle Homo sapiens R-HSA-168255	6/136	0.0400723	0.915085	2.3977	7.71356	RPS25 POLR2A RPS18 TPR NUP62 RPS23	Reactome
	118	nucleotide-excision repair (GO:0006289)	5/108	0.0493607	1	2.5161	7.56995	COPS5 PCNA POLR2A GPS1 ZNF830	GO_Biological_Process
	119	Metabolism of proteins Homo sapiens R-HSA-392499	31/1074	0.00902621	0.657624	1.5687	7.38484	POMT2 SPTBN4 COPA PCNA PRKCSH PARK2 CCT6B EXOSC7 ADAMTS4 GGA3 RPS18 ASNA1 EXOSC8 NUP62 TPR MGAT2 KLHDC3 TRAPPC1 NFYA TRAPPC4 ALG5 NSMCE2 ALG12 EIF2S1 RPS25 HNRNPK SPCS1 EIF3L CSNK2B TLN1 RPS23	Reactome
	120	rRNA processing (GO:0006364)	8/202	0.0338271	1	2.15239	7.28905	EXOSC7 RPS25 NSA2 RPS18 EXOSC8 SBDS TSR1 RPS23	GO_Biological_Process
	121	gene expression (GO:0010467)	14/411	0.0206172	1	1.85126	7.18592	CPSF3 MRPS18B MRPL36 MRPS7 THOC6 RPS25 HNRNPK COPS5 POLR2A RPS18 NUP62 TPR DHX38 RPS23	GO_Biological_Process
	122	peptide biosynthetic process (GO:0043043)	7/174	0.0424081	1	2.18641	6.90995	RPS25 COPS5 RPS18 MRPS18B MRPL36 MRPS7 RPS23	GO_Biological_Process
	123	microtubule (GO:0005874)	8/210	0.0410233	0.522754	2.07039	6.61204	CEP57 KIF9 SARM1 KRIT1 TUBE1 KIF20A TUBG1 ANAPC2	GO_Cellular_Component
	124	Cell Cycle, Mitotic Homo sapiens R-HSA-69278	15/462	0.0247498	0.841494	1.76454	6.52692	CENPT CEP57 PCNA ANAPC16 SSNA1 TUBG1 DHFR ORC4 PSMC5 CSNK2B NUP62 TPR CENPN KIF20A ANAPC2	Reactome
	125	DNA repair (GO:0006281)	10/288	0.041276	1	1.88708	6.01501	MUS81 PCNA RMI1 EME2 MSH3 ASCC1 APEX1 CIB1 RAD9B MUTYH	GO_Biological_Process
	126	nuclear chromatin (GO:0000790)	9/253	0.0451888	0.544708	1.93332	5.98732	CENPT KLHDC3 INO80E HNRNPK EME2 H2AFJ BUD31 BRD8 RUNX2	GO_Cellular_Component
	127	CDK2	17/553	0.0278695	0.852011	1.67073	5.98158	INO80E NFYA MRPS18B ARID4B TUBG1 SUPT6H MCM3AP HNRNPK HIRIP3 POLR2A TPR AKT1S1 DHX38 TSR1 HNRNPH2 TK1 CRYAB	KEA
	128	Organelle biogenesis and maintenance Homo sapiens R-HSA-1852241	11/326	0.0397038	0.934566	1.83382	5.91648	CEP57 MRPL2 GFM2 SSNA1 MRPS18B MRPL14 MRPL36 TFB2M TUBG1 MRPS7 SEPT2	Reactome
	129	cellular protein localization (GO:0034613)	11/327	0.0404408	1	1.82821	5.86476	VPS29 RAB2B SNX1 COPA GGA3 HGS SGSM2 TBC1D17 SEPT2 STX10 TBC1D16	GO_Biological_Process
	130	protein deubiquitination (GO:0016579)	9/257	0.0490175	1	1.90323	5.73934	MBD5 PSMC5 INO80E ENY2 COPS5 HGS SENP8 BAP1 SUPT3H	GO_Biological_Process
	131	cellular macromolecule biosynthetic process (GO:0034645)	12/367	0.0399358	1	1.77704	5.72293	RPS25 ORC4 COPS5 POLR2A RPS18 RMI1 NUP62 MRPS18B MRPL36 MRPS7 RAD9B RPS23	GO_Biological_Process
	132	Cellular responses to stress Homo sapiens R-HSA-2262752	12/367	0.0399358	0.925783	1.77704	5.72293	ATG3 BAG5 ANAPC16 MAPKAPK3 DNAJC7 TXNRD2 TPR BAG1 NUP62 AKT1S1 HSPA14 ANAPC2	Reactome
	133	chromatin (GO:0000785)	10/296	0.0480919	0.564447	1.83608	5.57183	TOX4 KLHDC3 HNRNPK COPS5 PPP1R10 EME2 H2AFJ BUD31 SUPT6H RUNX2	GO_Cellular_Component
	134	regulation of apoptotic process (GO:0042981)	22/815	0.0477073	1	1.46706	4.46377	PSENEN MOAP1 BAD NME3 CIB1 THOC6 HIGD2A NCSTN HNRNPK KRT18 COPS5 APEX1 NUP62 CFL1 BAG1 AKT1S1 FAS LTBR NAA15 ZNF830 ATF5 CRYAB	GO_Biological_Process
(B) Fetal
		Term	Overlap	P-value	Adjusted P-value	Odds Ratio	Combined Score	Genes	Database
All Fetal	1	regulation of dendrite morphogenesis (GO:0048814)	5/44	2.44544e-05	0.124791	14.3843	152.743	CDKL3 CDK5 GORASP1 CFL1 SARM1	GO_Biological_Process
	2	MHC class II antigen presentation Homo sapiens R-HSA-2132295	6/103	0.000168094	0.257184	7.37372	64.0849	KLC4 DCTN2 KIF5A HLA-DPB1 DYNLL1 HLA-DPA1	Reactome
	3	COPI-mediated anterograde transport Homo sapiens R-HSA-6807878	5/78	0.000383149	0.195406	8.11425	63.8355	GOLGA2 DCTN2 KDELR1 GORASP1 DYNLL1	Reactome
	4	Systemic lupus erythematosus Homo sapiens hsa05322	7/135	9.98916e-05	0.0292682	6.56353	60.4594	H2AFJ HIST4H4 HIST1H2BI HLA-DPB1 HIST1H3G TROVE2 HLA-DPA1	KEGG
	5	antigen processing and presentation of exogenous peptide antigen via MHC class II (GO:0019886)	5/97	0.00103736	1	6.52486	44.8328	DCTN2 KIF5A HLA-DPB1 DYNLL1 HLA-DPA1	GO_Biological_Process
	6	antigen processing and presentation of exogenous peptide antigen (GO:0002478)	5/97	0.00103736	1	6.52486	44.8328	DCTN2 KIF5A HLA-DPB1 DYNLL1 HLA-DPA1	GO_Biological_Process
	7	Transport to the Golgi and subsequent modification Homo sapiens R-HSA-948021	7/162	0.000307925	0.235563	5.4696	44.2253	GOLGA2 TRAPPC1 DCTN2 KDELR1 GORASP1 MGAT2 DYNLL1	Reactome
	8	antigen processing and presentation of peptide antigen via MHC class II (GO:0002495)	5/98	0.00108626	1	6.45828	44.0778	DCTN2 KIF5A HLA-DPB1 DYNLL1 HLA-DPA1	GO_Biological_Process
	9	ER to Golgi Anterograde Transport Homo sapiens R-HSA-199977	6/131	0.00061312	0.156346	5.79766	42.885	GOLGA2 TRAPPC1 DCTN2 KDELR1 GORASP1 DYNLL1	Reactome
	10	centrosome (GO:0005813)	14/461	1.83035e-05	0.00816337	3.84415	41.9336	DCTN2 IFT80 CIB1 DYNLL1 NUDT21 CEP57L1 HAUS7 CSPP1 APEX1 NUP62 TCP1 B9D2 CNTROB ATF5	GO_Cellular_Component
	11	DNA-templated transcription, termination (GO:0006353)	5/106	0.0015413	1	5.97086	38.6621	NUDT21 POLR1C THOC6 SRSF9 POLR2L	GO_Biological_Process
	12	Intra-Golgi and retrograde Golgi-to-ER traffic Homo sapiens R-HSA-6811442	7/179	0.000560965	0.171655	4.95014	37.0561	KLC4 DCTN2 KDELR1 KIF5A VPS52 DYNLL1 STX10	Reactome
	13	Golgi-to-ER retrograde transport Homo sapiens R-HSA-8856688	5/110	0.00181518	0.347153	5.75374	36.3151	KLC4 DCTN2 KDELR1 KIF5A DYNLL1	Reactome
	14	microtubule organizing center (GO:0005815)	14/507	5.16878e-05	0.0115264	3.49537	34.5003	DCTN2 IFT80 CIB1 DYNLL1 NUDT21 CEP57L1 HAUS7 CSPP1 APEX1 NUP62 TCP1 B9D2 CNTROB ATF5	GO_Cellular_Component
	15	RNA Polymerase II Transcription Homo sapiens R-HSA-73857	5/124	0.00305792	0.425329	5.10412	29.553	NUDT21 TAF6 THOC6 SRSF9 POLR2L	Reactome
	16	Membrane Trafficking Homo sapiens R-HSA-199991	11/420	0.000522924	0.200018	3.31525	25.0503	GOLGA2 KLC4 TRAPPC1 DCTN2 KDELR1 HGS GORASP1 KIF5A VPS52 DYNLL1 STX10	Reactome
	17	Ribosome Homo sapiens hsa03010	5/137	0.00467654	0.685113	4.61979	24.7861	MRPL2 RPL36AL RPS18 MRPL18 RPL18	KEGG
	18	Golgi vesicle transport (GO:0048193)	8/271	0.00143535	1	3.73675	24.462	GOLGA2 SNX1 TRAPPC1 DCTN2 KDELR1 GORASP1 KIF5A DYNLL1	GO_Biological_Process
	19	ER to Golgi vesicle-mediated transport (GO:0006888)	6/180	0.00310859	1	4.21941	24.3611	GOLGA2 TRAPPC1 DCTN2 KDELR1 GORASP1 DYNLL1	GO_Biological_Process
	20	Organelle biogenesis and maintenance Homo sapiens R-HSA-1852241	9/326	0.00116838	0.255375	3.4946	23.596	MRPL2 DCTN2 HAUS7 MRPL18 TCP1 MRPS18B IFT80 B9D2 DYNLL1	Reactome
	21	Assembly of the primary cilium Homo sapiens R-HSA-5617833	6/187	0.00374869	0.441192	4.06146	22.6888	DCTN2 HAUS7 TCP1 IFT80 B9D2 DYNLL1	Reactome
	22	Processing of Capped Intron-Containing Pre-mRNA Homo sapiens R-HSA-72203	6/193	0.00437114	0.477703	3.9352	21.3789	NUDT21 ZMAT5 NUP62 SRSF9 THOC6 POLR2L	Reactome
	23	protein stabilization (GO:0050821)	5/152	0.007211	1	4.16389	20.5369	UBE2B TCP1 NAA15 PFN1 CRYAB	GO_Biological_Process
	24	cytosolic part (GO:0044445)	5/159	0.00867108	0.351573	3.98057	18.8988	RPL36AL RPS18 TCP1 RPL18 UBQLN4	GO_Cellular_Component
	25	Asparagine N-linked glycosylation Homo sapiens R-HSA-446203	7/259	0.00458751	0.467926	3.42114	18.4209	GOLGA2 TRAPPC1 DCTN2 KDELR1 GORASP1 MGAT2 DYNLL1	Reactome
	26	Vesicle-mediated transport Homo sapiens R-HSA-5653656	11/492	0.0018736	0.318512	2.83009	17.7727	GOLGA2 KLC4 TRAPPC1 DCTN2 KDELR1 HGS GORASP1 KIF5A VPS52 DYNLL1 STX10	Reactome
	27	organelle assembly (GO:0070925)	9/376	0.00307332	1	3.02989	17.5279	GOLGA2 HGS HAUS7 OGFOD1 NUP62 SEPT1 IFT80 B9D2 DYNLL1	GO_Biological_Process
	28	cellular protein localization (GO:0034613)	8/327	0.00454306	1	3.09681	16.7047	SNX1 KDELR1 HGS SEPT1 LAMTOR2 TBC1D17 STX10 TBC1D16	GO_Biological_Process
	29	peptide biosynthetic process (GO:0043043)	5/174	0.0124641	1	3.63742	15.9497	COPS5 RPS18 MRPL18 MRPS18B RPL18	GO_Biological_Process
	30	endosomal transport (GO:0016197)	6/229	0.00981428	1	3.31657	15.3355	SDCCAG3 SNX1 HGS VPS52 TBC1D17 STX10	GO_Biological_Process
	31	DNA Repair Homo sapiens R-HSA-73894	7/285	0.00762826	0.648402	3.10904	15.1593	MUS81 COPS5 UBE2B BRE ASCC1 APEX1 POLR2L	Reactome
	32	Alcoholism Homo sapiens hsa05034	5/179	0.0139442	0.680943	3.53582	15.1075	H2AFJ HIST4H4 HIST1H2BI HIST1H3G GRIN2D	KEGG
	33	translation (GO:0006412)	6/232	0.0104197	1	3.27368	14.9413	MRPL2 COPS5 RPS18 MRPL18 MRPS18B RPL18	GO_Biological_Process
	34	cilium assembly (GO:0060271)	7/288	0.00805677	1	3.07665	14.8333	DCTN2 HAUS7 SEPT1 IFT80 B9D2 DYNLL1 CCDC40	GO_Biological_Process
	35	intracellular protein transport (GO:0006886)	8/347	0.00643861	1	2.91832	14.7242	SNX1 MCM3AP KDELR1 PPP1R10 NUP62 TBC1D17 STX10 TBC1D16	GO_Biological_Process
	36	negative regulation of programmed cell death (GO:0043069)	9/408	0.00522536	1	2.79226	14.6712	COPS5 SPHK2 CFL1 NUP62 CIB1 NAA15 ATF5 CRYAB THOC6	GO_Biological_Process
	37	gene expression (GO:0010467)	9/411	0.00547539	1	2.77187	14.4345	COPS5 RPS18 MRPL18 NUP62 MRPS18B RPL18 SRSF9 THOC6 POLR2L	GO_Biological_Process
	38	Ras GTPase binding (GO:0017016)	5/184	0.0155384	1	3.43974	14.3246	SPHK2 VPS52 CIB1 TBC1D17 TBC1D16	GO_Molecular_Function
	39	nuclear speck (GO:0016607)	7/296	0.00928628	0.295834	2.9935	14.0072	APEX1 ACIN1 TRIP12 SMC4 OSGEP PQBP1 THOC6	GO_Cellular_Component
	40	Metabolism of proteins Homo sapiens R-HSA-392499	18/1074	0.00209782	0.320966	2.12149	13.0829	KLHDC3 TRAPPC1 DCTN2 KDELR1 DYNLL1 EXOSC7 GOLGA2 SPCS1 RPS18 GORASP1 KIF5A NUP62 TCP1 TIMM17B PMPCA MGAT2 RPL18 PFDN6	Reactome
	41	Epstein-Barr virus infection Homo sapiens hsa05169	5/202	0.0222732	0.932294	3.13322	11.9199	POLR1C HSPB2 HLA-DPB1 HLA-DPA1 POLR2L	KEGG
	42	microtubule cytoskeleton (GO:0015630)	8/388	0.0121354	0.360827	2.60994	11.5141	NUDT21 CDK5 CSPP1 KIF5A TCP1 SARM1 SEPT1 AAMP	GO_Cellular_Component
	43	regulation of apoptotic process (GO:0042981)	14/815	0.00529568	1	2.17442	11.3958	MOAP1 SPHK2 CIB1 THOC6 COPS5 CDK5 APEX1 CFL1 NUP62 AKT1S1 LTBR NAA15 ATF5 CRYAB	GO_Biological_Process
	44	nuclear chromosome part (GO:0044454)	8/392	0.0128431	0.358002	2.58331	11.2502	KLHDC3 UBE2B PPP1R10 H2AFJ APEX1 SWI5 UCHL5 THOC6	GO_Cellular_Component
	45	regulation of programmed cell death (GO:0043067)	6/268	0.019876	1	2.83393	11.104	MOAP1 CDK5 APEX1 NUP62 AKT1S1 LTBR	GO_Biological_Process
	46	M Phase Homo sapiens R-HSA-68886	6/268	0.019876	0.741714	2.83393	11.104	GOLGA2 ANAPC16 GORASP1 NUP62 B9D2 SMC4	Reactome
	47	Cell Cycle, Mitotic Homo sapiens R-HSA-69278	9/462	0.0113138	0.752616	2.46589	11.0514	GOLGA2 ANAPC16 DCTN2 HAUS7 GORASP1 NUP62 B9D2 DYNLL1 SMC4	Reactome
	48	regulation of translation (GO:0006417)	5/213	0.0271985	1	2.97141	10.7107	CDC123 OGFOD1 NUP62 PASK POLR2L	GO_Biological_Process
	49	mitochondrial inner membrane (GO:0005743)	7/341	0.0188854	0.467939	2.59846	10.3142	MRPL2 MRPL18 MRPS18B TIMM17B PMPCA NDUFC1 UQCR10	GO_Cellular_Component
	50	positive regulation of cytokine production (GO:0001819)	5/220	0.0306675	1	2.87687	10.0246	POLR1C HLA-DPB1 PQBP1 HLA-DPA1 POLR2L	GO_Biological_Process
	51	polymeric cytoskeletal fiber (GO:0099513)	5/221	0.0311847	0.534938	2.86385	9.93134	CDK5 KIF5A TCP1 SARM1 KRT10	GO_Cellular_Component
	52	cellular protein metabolic process (GO:0044267)	9/484	0.0149305	1	2.3538	9.89621	CDKL3 COPS5 SPCS1 RPS18 MRPL18 MRPS18B HRC RPL18 CYR61	GO_Biological_Process
	53	mRNA processing (GO:0006397)	6/283	0.0251398	1	2.68372	9.88497	NUDT21 ZMAT5 SRSF9 PQBP1 THOC6 POLR2L	GO_Biological_Process
	54	negative regulation of apoptotic process (GO:0043066)	9/485	0.015113	1	2.34895	9.84727	COPS5 SPHK2 CFL1 NUP62 CIB1 NAA15 ATF5 CRYAB THOC6	GO_Biological_Process
	55	ribosome biogenesis (GO:0042254)	5/226	0.0338531	1	2.80049	9.4817	EXOSC7 RPS18 RPL18 WDR46 AAMP	GO_Biological_Process
	56	Cell Cycle Homo sapiens R-HSA-1640170	10/566	0.0146301	0.746136	2.23644	9.44821	GOLGA2 BRE ANAPC16 DCTN2 HAUS7 GORASP1 NUP62 B9D2 DYNLL1 SMC4	Reactome
	57	RNA binding (GO:0003723)	20/1387	0.00656397	1	1.82527	9.17408	TRUB2 PPP1R10 NUDT5 WDR46 TROVE2 UCHL5 EXOSC7 NUDT21 NGRN MRPL2 HNRNPDL RPS18 HNRNPUL2 APEX1 TCP1 ACIN1 NAA15 PFN1 RPL18 SRSF9	GO_Molecular_Function
	58	cellular macromolecule biosynthetic process (GO:0034645)	7/367	0.0268474	1	2.41438	8.73422	COPS5 RPS18 MRPL18 NUP62 MRPS18B RPL18 POLR2L	GO_Biological_Process
	59	Cellular responses to stress Homo sapiens R-HSA-2262752	7/367	0.0268474	0.733509	2.41438	8.73422	ANAPC16 TXNRD2 MRPL18 NUP62 AKT1S1 LAMTOR2 DYNLL1	Reactome
	60	RNA splicing, via transesterification reactions with bulged adenosine as nucleophile (GO:0000377)	5/236	0.0396053	1	2.68183	8.65907	NUDT21 ZMAT5 SRSF9 PQBP1 POLR2L	GO_Biological_Process
	61	Golgi membrane (GO:0000139)	8/442	0.0244284	0.473699	2.29108	8.50451	GOLGA2 KDELR1 GORASP1 VPS52 HLA-DPB1 MGAT2 STX10 HLA-DPA1	GO_Cellular_Component
	62	cellular response to DNA damage stimulus (GO:0006974)	6/329	0.0468189	1	2.30849	7.06737	MUS81 MOAP1 UBE2B APEX1 CIB1 TRIP12	GO_Biological_Process
	63	Immune System Homo sapiens R-HSA-168256	20/1547	0.0199134	0.725417	1.63649	6.40908	UBE2B DCTN2 ARPC4 DYNLL1 GRIN2D VTN KLC4 KIF5A CFL1 NUP62 AKT1S1 POLR1C SARM1 HLA-DPB1 TRIP12 LAMTOR2 LTBR HCST HLA-DPA1 POLR2L	Reactome
	64	Gene Expression Homo sapiens R-HSA-74160	20/1631	0.0325998	0.767349	1.5522	5.31389	ZNF394 ARID4B WDR46 OSGEP THOC6 EXOSC7 NUDT21 SPCS1 CDK5 RPS18 SESN1 ZMAT5 NUP62 POLR1C ZKSCAN5 LAMTOR2 TAF6 RPL18 SRSF9 POLR2L	Reactome
(C) Adenocarcinoma
		Term	Overlap	P-value	Adjusted P-value	Odds Ratio	Combined Score	Genes	Database
All Adenocarcinoma	1	chromosome, telomeric region (GO:0000781)	24/124	3.91698e-10	1.74697e-07	4.55944	98.76	DCLRE1B XRCC6 ACD FEN1 MCM7 PRKDC CBX3 PPP1R10 ALYREF XRCC3 SMC6 THOC7 PML THOC6 PPP1CA TOX4 RECQL4 TEN1 CHEK2 APEX1 HNRNPA2B1 RAD17 MCM4 TERF2IP	GO_Cellular_Component
	2	Cell Cycle Homo sapiens R-HSA-1640170	64/566	8.61002e-13	1.31733e-09	2.6637	73.9995	MDC1 DIDO1 FEN1 MCM7 NUMA1 ZWILCH CKS1B GOLGA2 CDC26 CHEK2 NUP62 STRA13 TK2 BANF1 EMD LIG1 RMI1 TUBB TOP3A DYNLL1 SMC1A MASTL CDC25B CTDNEP1 CSNK2B MCM4 TERF2IP CEP63 KIF20A BLZF1 ANAPC2 HIST1H2BM ANAPC16 DCTN2 TUBGCP2 SSNA1 HIST1H2BL MIS12 CDCA8 BRCC3 TYMS ANAPC11 SKA2 CDC45 PSMB3 NUP88 RPS27A PCNT CENPT ACD NCAPH2 MRE11A DHFR PSMC5 BRE CDK4 PSMC2 CDK2 CENPL RAD17 NCAPD2 CENPO B9D2 NUP37	Reactome
	3	mitochondrial large ribosomal subunit (GO:0005762)	12/52	1.36371e-06	0.000101369	5.43626	73.4183	MRPL41 MRPL2 MRPL51 MRPL49 MRPL36 MRPL14 MRPL37 MRPL9 MRPL35 MRPL43 MRPL10 MRPL54	GO_Cellular_Component
	4	translational elongation (GO:0006414)	19/105	8.13652e-08	0.000103802	4.26272	69.586	MRPS34 MRPS18B MRPL49 MRPS2 MRPL14 MRPL36 MRPL37 GTPBP2 MRPS7 MRPL35 MRPL10 MRPL43 MRPL54 EEF1B2 MRPL41 MRPL2 MRPL51 EEF1D MRPL9	GO_Biological_Process
	5	nuclear chromosome, telomeric region (GO:0000784)	19/107	1.11272e-07	1.24069e-05	4.18304	66.9759	DCLRE1B XRCC6 ACD FEN1 MCM7 PRKDC CBX3 PPP1R10 ALYREF XRCC3 THOC7 PML THOC6 PPP1CA TOX4 TEN1 APEX1 MCM4 TERF2IP	GO_Cellular_Component
	6	Translation Homo sapiens R-HSA-72766	24/151	2.3411e-08	5.96979e-06	3.74418	65.7855	RPL4 EIF5B RPN2 SSR4 RPL12 SRPR EIF2S1 EEF1B2 RPS25 TRMT112 RPL7A RPS28 SPCS2 SPCS1 RPS18 EEF1D EIF3L SEC61B RPL15 FAU RPL18 RPS27A RPS23 RPL19	Reactome
	7	gene expression (GO:0010467)	49/411	6.9444e-11	3.54373e-07	2.80851	65.6925	RPL4 ISCA2 ZBTB25 MRPL36 MRPL37 MRPL35 MRPL41 RPL7A RPS18 NUP62 MRPL9 MRPS18B MRPS2 MRPS7 MRPL43 THOC7 THOC6 PRPF4 MRPL51 SRSF2 HNRNPH3 SRSF9 GTF3C4 RPL12 MRPL10 LMF2 HSPD1 POLR2A DHX38 DROSHA NUP88 RPL15 POLR2H RPL18 RPS27A POLR2I RPL19 POLR2L CHTOP ALYREF RPS25 LSM7 RPS28 HNRNPK COPS5 HNRNPA2B1 RPS23 NFKBIB NUP37	GO_Biological_Process
	8	cellular macromolecule biosynthetic process (GO:0034645)	45/367	1.67534e-10	4.27463e-07	2.88848	65.0191	RPL4 FEN1 GTF3C4 MCM7 RPL12 MRPL36 MRPL37 TYMS MRPL35 MRPL10 MRPL41 RECQL4 EEF1B2 RPL7A CDC45 POLR2A RPS18 NUP62 RPL15 MRPL9 POLR2H RPL18 RPS27A POLR2I RPL19 POLR2L RMI1 TOP3A MRPS18B MRPS2 GTPBP2 MRPS7 MRPL43 RPS25 RPS28 MRPL51 COPS5 EEF1D CDK2 POLE3 RAD17 MCM4 INHA RPS23 NFKBIB	GO_Biological_Process
	9	mitochondrial ATP synthesis coupled electron transport (GO:0042775)	16/85	4.87493e-07	0.000414613	4.43428	64.4478	NDUFB9 NDUFA13 NDUFA7 UQCC3 NDUFB11 COX15 COX4I1 NDUFA3 NDUFA2 NDUFC1 UQCR10 TAZ SDHAF2 NDUFS6 UQCRQ NDUFS1	GO_Biological_Process
	10	translation (GO:0006412)	32/232	4.26727e-09	7.25863e-06	3.24926	62.6207	RPL4 RPL12 MRPS34 MRPL36 MRPL37 MRPL35 MRPL10 MRPL41 EEF1B2 TRMT112 RPL7A MRPL2 RPS18 RPL15 MRPL9 RPL18 RPS27A RPL19 NDUFA7 MRPS18B MRPS2 DARS2 GTPBP2 MRPS7 MRPL43 RPS25 RPS28 MRPL51 COPS5 KARS EEF1D RPS23	GO_Biological_Process
	11	Processing of Capped Intron-Containing Pre-mRNA Homo sapiens R-HSA-72203	28/193	1.29056e-08	3.94911e-06	3.41761	62.083	DDX5 SNRPD2 POLR2A ZMAT5 NUP62 DHX38 NUP88 POLR2H POLR2I POLR2L SF3A1 CPSF7 CHTOP ALYREF LSM5 THOC7 THOC6 NUDT21 PRPF4 LSM7 HNRNPK HNRNPA2B1 SRSF2 HNRNPH2 DNAJC8 SNRPA SRSF9 NUP37	Reactome
	12	mitochondrial translational elongation (GO:0070125)	16/87	6.77892e-07	0.00043241	4.33235	61.5378	MRPS34 MRPS18B MRPL49 MRPS2 MRPL36 MRPL14 MRPL37 MRPS7 MRPL35 MRPL43 MRPL54 MRPL10 MRPL41 MRPL2 MRPL51 MRPL9	GO_Biological_Process
	13	translational termination (GO:0006415)	17/96	5.36123e-07	0.000390834	4.17157	60.233	MRPS34 MRPS18B MRPL49 MRPS2 MRPL36 MRPL14 MRPL37 MRPS7 MRPL35 MRPL43 MRPL10 MRPL54 MRPL41 TRMT112 MRPL2 MRPL51 MRPL9	GO_Biological_Process
	14	Cell Cycle, Mitotic Homo sapiens R-HSA-69278	52/462	1.5095e-10	1.15477e-07	2.65145	59.9601	FEN1 MCM7 NUMA1 ZWILCH CKS1B GOLGA2 CDC26 NUP62 TK2 BANF1 EMD LIG1 TUBB DYNLL1 SMC1A MASTL CDC25B CTDNEP1 CSNK2B MCM4 CEP63 KIF20A BLZF1 ANAPC2 HIST1H2BM ANAPC16 DCTN2 TUBGCP2 SSNA1 HIST1H2BL MIS12 CDCA8 TYMS ANAPC11 SKA2 CDC45 PSMB3 NUP88 RPS27A PCNT CENPT NCAPH2 DHFR PSMC5 CDK4 PSMC2 CDK2 CENPL NCAPD2 CENPO B9D2 NUP37	Reactome
	15	mitochondrial translational termination (GO:0070126)	16/89	9.3308e-07	0.000476151	4.23499	58.8019	MRPS34 MRPS18B MRPL49 MRPS2 MRPL36 MRPL14 MRPL37 MRPS7 MRPL35 MRPL43 MRPL54 MRPL10 MRPL41 MRPL2 MRPL51 MRPL9	GO_Biological_Process
	16	SRP-dependent cotranslational protein targeting to membrane Homo sapiens R-HSA-1799339	18/107	5.53227e-07	7.05365e-05	3.96288	57.0952	RPL4 RPN2 SSR4 RPL12 SRPR RPS25 RPL7A RPS28 SPCS2 SPCS1 RPS18 SEC61B RPL15 FAU RPL18 RPS27A RPS23 RPL19	Reactome
	17	DNA Repair Homo sapiens R-HSA-73894	36/285	5.16639e-09	1.97614e-06	2.97564	56.7784	DCLRE1B MUS81 UFD1L MDC1 HIST1H2BM FEN1 INO80E PRKDC GPS1 HIST1H2BL BRCC3 UNG ALKBH2 POLR2A EME2 CHEK2 STRA13 POLR2H RPS27A POLR2I MUTYH POLR2L GEN1 XRCC6 LIG1 RMI1 ASCC1 XRCC3 TOP3A MRE11A COPS5 BRE MSH3 APEX1 CDK2 RAD17	Reactome
	18	mitochondrial inner membrane (GO:0005743)	41/341	1.97376e-09	4.40149e-07	2.83238	56.7703	NDUFB9 NDUFA13 NDUFB11 COX15 COX4I1 MRPS34 ATP5J MRPL14 ATP5I MRPL36 MRPL37 UQCR10 TYMS TAZ PHB2 MRPL35 MRPL10 MRPL54 FOXRED1 HSPD1 MRPL41 MRPL2 ATP5D TIMM17B MRPL9 NDUFA7 NDUFA3 NDUFA2 MRPS18B MRPL49 MRPS2 IMMT NDUFC1 MRPS7 ATP5F1 MRPL43 TIMM10B MRPL51 UQCRQ NDUFS6 YME1L1	GO_Cellular_Component
	19	mRNA Splicing - Major Pathway Homo sapiens R-HSA-72163	21/134	2.23398e-07	3.10726e-05	3.69179	56.5372	DDX5 CPSF7 SF3A1 ALYREF LSM5 PRPF4 NUDT21 LSM7 HNRNPK SNRPD2 POLR2A HNRNPA2B1 SRSF2 DHX38 HNRNPH2 DNAJC8 POLR2H POLR2I SNRPA SRSF9 POLR2L	Reactome
	20	cristae formation (GO:0042407)	7/27	0.000102087	0.0186054	6.1074	56.1251	UQCC3 ATP5D ATP5J IMMT ATP5I TAZ ATP5F1	GO_Biological_Process
	21	mRNA Splicing Homo sapiens R-HSA-72172	22/144	1.83274e-07	2.80409e-05	3.59901	55.8288	DDX5 CPSF7 SF3A1 ALYREF LSM5 PRPF4 NUDT21 LSM7 HNRNPK SNRPD2 POLR2A ZMAT5 HNRNPA2B1 SRSF2 DHX38 HNRNPH2 DNAJC8 POLR2H POLR2I SNRPA SRSF9 POLR2L	Reactome
	22	Mitochondrial translation termination Homo sapiens R-HSA-5419276	15/84	2.22045e-06	0.000199841	4.20663	54.7611	MRPS34 MRPS18B MRPL49 MRPL36 MRPL14 MRPL37 MRPS7 MRPL35 MRPL43 MRPL54 MRPL10 MRPL41 MRPL2 MRPL51 MRPL9	Reactome
	23	Mitochondrial translation initiation Homo sapiens R-HSA-5368286	15/84	2.22045e-06	0.000212331	4.20663	54.7611	MRPS34 MRPS18B MRPL49 MRPL36 MRPL14 MRPL37 MRPS7 MRPL35 MRPL43 MRPL54 MRPL10 MRPL41 MRPL2 MRPL51 MRPL9	Reactome
	24	Mitochondrial translation elongation Homo sapiens R-HSA-5389840	15/84	2.22045e-06	0.000188738	4.20663	54.7611	MRPS34 MRPS18B MRPL49 MRPL36 MRPL14 MRPL37 MRPS7 MRPL35 MRPL43 MRPL54 MRPL10 MRPL41 MRPL2 MRPL51 MRPL9	Reactome
	25	Ribosome Homo sapiens hsa03010	21/137	3.27626e-07	9.59945e-05	3.61095	53.9165	RPL4 RPL12 MRPS2 MRPL14 MRPL36 MRPS7 MRPL35 MRPL10 RPS25 RPL7A RPS28 MRPL2 RPL36AL RPS18 MRPL9 RPL15 FAU RPL18 RPS27A RPS23 RPL19	KEGG
	26	Electron Transport Chain Mus musculus WP295	16/93	1.71787e-06	0.000375354	4.05284	53.7991	NDUFB9 NDUFA7 COX15 COX4I1 NDUFA3 ATPIF1 NDUFA2 ATP5J NDUFC1 UQCR10 ATP5F1 NDUFS6 UQCRQ ATP5D COX11 NDUFS1	WikiPathways
	27	mitochondrial proton-transporting ATP synthase complex (GO:0005753)	6/22	0.000239013	0.00666249	6.42467	53.5753	ATPIF1 ATP5D USMG5 ATP5J ATP5I ATP5F1	GO_Cellular_Component
	28	Electron Transport Chain Homo sapiens WP111	17/103	1.49658e-06	0.000654007	3.88807	52.1481	NDUFB9 NDUFA7 COX15 COX4I1 NDUFA3 ATPIF1 NDUFA2 ATP5J ATP5I NDUFC1 UQCR10 ATP5F1 UQCRQ NDUFS6 ATP5D COX11 NDUFS1	WikiPathways
	29	rRNA processing Homo sapiens R-HSA-72312	25/180	1.82493e-07	3.10238e-05	3.27182	50.7674	RPL4 WDR3 RPL12 TRMT112 RPL7A EMG1 PDCD11 RPS18 EXOSC8 RPL15 RPL18 RPS27A RPL19 NOP14 PNO1 IMP4 WDR12 KIAA0391 RPS25 RPS28 CIRH1A TSR1 FAU NOP10 RPS23	Reactome
	30	MicroRNA (miRNA) biogenesis Homo sapiens R-HSA-203927	6/23	0.000311831	0.00954202	6.14534	49.6116	POLR2A DROSHA POLR2H POLR2I TARBP2 POLR2L	Reactome
	31	Oxidative phosphorylation Homo sapiens hsa00190	20/133	8.50416e-07	0.000124586	3.54242	49.5144	NDUFB9 NDUFA13 NDUFA7 ATP6V1G2 NDUFB11 COX15 COX4I1 NDUFA3 NDUFA2 ATP5J ATP5I NDUFC1 UQCR10 ATP5F1 UQCRQ NDUFS6 ATP5D COX11 NDUFS1 ATP6V1D	KEGG
	32	mitochondrial translation (GO:0032543)	17/107	2.5784e-06	0.00109646	3.74272	48.1626	NDUFA7 MRPS34 MRPS18B MRPL49 MRPS2 MRPL14 MRPL36 MRPL37 MRPS7 MRPL35 MRPL10 MRPL43 MRPL54 MRPL41 MRPL2 MRPL51 MRPL9	GO_Biological_Process
	33	inner mitochondrial membrane organization (GO:0007007)	8/36	0.000107074	0.0182133	5.23492	47.8576	NDUFA13 UQCC3 ATP5D ATP5J IMMT ATP5I TAZ ATP5F1	GO_Biological_Process
	34	Mitochondrial translation Homo sapiens R-HSA-5368287	15/90	5.41717e-06	0.00039468	3.92619	47.6087	MRPS34 MRPS18B MRPL49 MRPL36 MRPL14 MRPL37 MRPS7 MRPL35 MRPL43 MRPL54 MRPL10 MRPL41 MRPL2 MRPL51 MRPL9	Reactome
	35	iron-sulfur cluster assembly (GO:0016226)	5/18	0.000735269	0.0893352	6.54365	47.2142	ISCA2 NFS1 FAM96B HSCB CIAO1	GO_Biological_Process
	36	RNA Polymerase III Chain Elongation Homo sapiens R-HSA-73780	5/18	0.000735269	0.0197362	6.54365	47.2142	POLR1C POLR1D POLR3G POLR2H POLR2L	Reactome
	37	DNA-directed RNA polymerase III complex (GO:0005666)	5/18	0.000735269	0.0163965	6.54365	47.2142	POLR1C POLR1D POLR3G POLR2H POLR2L	GO_Cellular_Component
	38	Influenza Life Cycle Homo sapiens R-HSA-168255	20/136	1.22023e-06	0.000143612	3.46428	47.1713	RPL4 RPL12 RPS25 RPL7A RPS28 POLR2A RPS18 NUP62 NUP88 RPL15 POLR2H FAU RPL18 RPS27A POLR2I RPS23 RPL19 POLR2L HSPA1A NUP37	Reactome
	39	Cytosolic sensors of pathogen-associated DNA Homo sapiens R-HSA-1834949	12/66	1.8843e-05	0.00120124	4.28311	46.5976	XRCC6 IRF3 PRKDC POLR1C POLR1D MRE11A POLR3G IKBKG POLR2H RPS27A POLR2L NFKBIB	Reactome
	40	Respiratory electron transport, ATP synthesis by chemiosmotic coupling, and heat production by uncoupling proteins. Homo sapiens R-HSA-163200	17/109	3.34866e-06	0.000269655	3.67405	46.3185	NDUFB9 NDUFA13 NDUFA7 NDUFB11 COX4I1 NDUFA3 NDUFA2 ATP5J ATP5I NDUFC1 UQCR10 ATP5F1 UQCRQ NDUFS6 ATP5D COX11 NDUFS1	Reactome
	41	telomere maintenance (GO:0000723)	10/51	4.72905e-05	0.0104923	4.61904	46.002	DCLRE1B RECQL4 ACD XRCC6 TEN1 PRKDC APEX1 XRCC3 TERF2IP SMC6	GO_Biological_Process
	42	mitochondrial respiratory chain complex I (GO:0005747)	10/51	4.72905e-05	0.00150654	4.61904	46.002	NDUFB9 NDUFA13 NDUFA7 NDUFS6 NDUFB11 NDUFA3 NDUFA2 NDUFC1 NDUFS1 FOXRED1	GO_Cellular_Component
	43	Influenza Viral RNA Transcription and Replication Homo sapiens R-HSA-168273	19/128	1.94234e-06	0.00021227	3.49676	45.9881	RPL4 RPL12 RPS25 RPL7A RPS28 POLR2A RPS18 NUP62 NUP88 RPL15 POLR2H FAU RPL18 RPS27A POLR2I RPS23 RPL19 POLR2L NUP37	Reactome
	44	M Phase Homo sapiens R-HSA-68886	32/268	1.37623e-07	2.63204e-05	2.81279	44.4386	HIST1H2BM ANAPC16 ZWILCH HIST1H2BL MIS12 CDCA8 ANAPC11 SKA2 GOLGA2 PSMB3 CDC26 NUP62 NUP88 BANF1 RPS27A EMD CENPT NCAPH2 MASTL SMC1A CTDNEP1 PSMC5 CSNK2B PSMC2 CENPL NCAPD2 KIF20A CENPO B9D2 BLZF1 ANAPC2 NUP37	Reactome
	45	chromosomal region (GO:0098687)	13/76	1.69946e-05	0.00075796	4.02951	44.2545	DCLRE1B CENPT CBX3 CDCA8 SMC6 SMC1A THOC7 CENPB RECQL4 CHEK2 HNRNPA2B1 TERF2IP RAD17	GO_Cellular_Component
	46	Oxidative phosphorylation Homo sapiens WP623	11/60	3.85346e-05	0.00420991	4.31881	43.8961	NDUFB9 NDUFA7 NDUFS6 NDUFA3 ATP5D NDUFA2 ATP5J NDUFC1 NDUFS1 ATP5I ATP5F1	WikiPathways
	47	mitochondrial gene expression (GO:0140053)	9/45	9.59544e-05	0.0181354	4.71143	43.5884	MRPL2 NDUFA7 MRPL51 MRPS34 MRPS18B MRPS2 TFB2M MRPS7 MRPL10	GO_Biological_Process
	48	respiratory electron transport chain (GO:0022904)	15/94	9.38941e-06	0.00281848	3.75912	43.5153	NDUFB9 NDUFA13 NDUFA7 UQCC3 NDUFB11 COX15 COX4I1 NDUFA3 NDUFA2 NDUFC1 UQCR10 SDHAF2 NDUFS6 UQCRQ NDUFS1	GO_Biological_Process
	49	ribosome biogenesis (GO:0042254)	28/226	3.87215e-07	0.000395192	2.91858	43.0908	RPL4 PAK1IP1 RPL12 WDR3 MRPL36 NOC2L RPL7A EMG1 PDCD11 RPS18 EXOSC8 RPL15 RPL18 RPS27A AAMP RPL19 NOP14 PNO1 DIS3 PIH1D1 DDX31 IMP4 WDR12 GNL1 RPS25 RPS28 TSR1 RPS23	GO_Biological_Process
	50	telomere capping (GO:0016233)	5/19	0.000963245	0.100315	6.19924	43.055	DCLRE1B ACD TEN1 PRKDC TERF2IP	GO_Biological_Process
	51	maturation of 5.8S rRNA from tricistronic rRNA transcript (SSU-rRNA, 5.8S rRNA, LSU-rRNA) (GO:0000466)	5/19	0.000963245	0.104584	6.19924	43.055	NOP14 PDCD11 EXOSC8 WDR12 FTSJ3	GO_Biological_Process
	52	histone deubiquitination (GO:0016578)	5/19	0.000963245	0.102405	6.19924	43.055	ENY2 KAT2A ATXN7 BRCC3 SUPT3H	GO_Biological_Process
	53	Oxidative phosphorylation Mus musculus WP1248	10/53	6.68365e-05	0.00584151	4.44474	42.7285	NDUFB9 NDUFA7 NDUFS6 NDUFA3 ATP5D NDUFA2 ATP5J NDUFC1 NDUFS1 ATP5F1	WikiPathways
	54	peptide biosynthetic process (GO:0043043)	23/174	1.35461e-06	0.000628415	3.11387	42.0746	RPL4 RPL12 MRPS18B MRPS2 MRPL36 MRPL37 MRPS7 MRPL35 MRPL10 MRPL43 MRPL41 RPS25 RPL7A RPS28 COPS5 MRPL51 RPS18 MRPL9 RPL15 RPL18 RPS27A RPS23 RPL19	GO_Biological_Process
	55	mitochondrial electron transport, NADH to ubiquinone (GO:0006120)	9/46	0.000114848	0.0189055	4.609	41.8124	NDUFB9 NDUFA13 NDUFA7 NDUFB11 NDUFS6 NDUFA3 NDUFA2 NDUFC1 NDUFS1	GO_Biological_Process
	56	Cytoplasmic Ribosomal Proteins Mus musculus WP163	12/70	3.48533e-05	0.00507696	4.03836	41.4512	RPL4 RPL7A RPS25 RPS28 RPS18 RPL12 RPL15 FAU RPL18 RPS27A RPL19 RPS23	WikiPathways
	57	Resolution of D-loop Structures through Holliday Junction Intermediates Homo sapiens R-HSA-5693568	7/32	0.000321532	0.00964595	5.15312	41.4435	MUS81 GEN1 EME2 RMI1 TOP3A XRCC3 MRE11A	Reactome
	58	RNA polymerase Homo sapiens hsa03020	7/32	0.000321532	0.0134584	5.15312	41.4435	POLR2A POLR1C POLR1D POLR3G POLR2H POLR2I POLR2L	KEGG
	59	mitochondrial respiratory chain complex assembly (GO:0033108)	15/97	1.3888e-05	0.00373001	3.64285	40.7435	COA4 NDUFB9 NDUFA13 NDUFA7 UQCC3 NDUFB11 NDUFA3 NDUFA2 NDUFC1 UQCR10 TAZ FOXRED1 SDHAF2 NDUFS6 NDUFS1	GO_Biological_Process
	60	Major pathway of rRNA processing in the nucleolus Homo sapiens R-HSA-6791226	22/166	2.18841e-06	0.000223218	3.12203	40.6873	RPL4 NOP14 PNO1 WDR3 RPL12 IMP4 WDR12 RPS25 RPL7A EMG1 RPS28 CIRH1A PDCD11 RPS18 EXOSC8 TSR1 RPL15 FAU RPL18 RPS27A RPS23 RPL19	Reactome
	61	Eukaryotic Translation Elongation Homo sapiens R-HSA-156842	14/89	2.18908e-05	0.00133972	3.70562	39.7592	RPL4 RPL12 EEF1B2 RPL7A RPS25 RPS28 RPS18 EEF1D RPL15 FAU RPL18 RPS27A RPL19 RPS23	Reactome
	62	Influenza Infection Homo sapiens R-HSA-168254	20/147	4.17984e-06	0.000319758	3.20505	39.6953	RPL4 RPL12 RPS25 RPL7A RPS28 POLR2A RPS18 NUP62 NUP88 RPL15 POLR2H FAU RPL18 RPS27A POLR2I RPS23 RPL19 POLR2L HSPA1A NUP37	Reactome
	63	Resolution of D-Loop Structures Homo sapiens R-HSA-5693537	7/33	0.000393291	0.0113535	4.99697	39.181	MUS81 GEN1 EME2 RMI1 TOP3A XRCC3 MRE11A	Reactome
	64	mitochondrial respiratory chain complex I biogenesis (GO:0097031)	11/64	7.16417e-05	0.0146235	4.04888	38.6418	NDUFB9 NDUFA13 NDUFA7 NDUFS6 NDUFB11 NDUFA3 NDUFA2 NDUFC1 NDUFS1 TAZ FOXRED1	GO_Biological_Process
	65	mitochondrial respiratory chain complex I assembly (GO:0032981)	11/64	7.16417e-05	0.0140611	4.04888	38.6418	NDUFB9 NDUFA13 NDUFA7 NDUFS6 NDUFB11 NDUFA3 NDUFA2 NDUFC1 NDUFS1 TAZ FOXRED1	GO_Biological_Process
	66	NADH dehydrogenase complex assembly (GO:0010257)	11/64	7.16417e-05	0.0152328	4.04888	38.6418	NDUFB9 NDUFA13 NDUFA7 NDUFS6 NDUFB11 NDUFA3 NDUFA2 NDUFC1 NDUFS1 TAZ FOXRED1	GO_Biological_Process
	67	mRNA splicing, via spliceosome (GO:0000398)	30/261	7.64125e-07	0.000433259	2.70772	38.1369	DDX5 TXNL4B PQBP1 SNRPD2 POLR2A RSRC1 ZMAT5 DHX38 POLR2H POLR2I POLR2L SF3A1 CPSF7 PRMT7 ALYREF BUD31 LSM5 WDR77 NUDT21 PRPF4 LSM7 HNRNPK HNRNPA2B1 SRSF2 HNRNPH2 HNRNPH3 GEMIN7 DNAJC8 SNRPA SRSF9	GO_Biological_Process
	68	RNA binding (GO:0003723)	107/1387	1.00134e-09	1.15254e-06	1.81731	37.6582	RPL4 SLC4A1AP HDLBP C1ORF131 NOC2L NUDT5 RRP8 SNRPD2 RPS18 PEG10 LONP1 UBAP2L C11ORF68 IMP4 FTSJ3 KARS SRSF2 ERH PFN1 SNRPA SRSF9 DDX5 PRKDC MEPCE MRPL14 MRPL10 EMG1 HNRNPDL PDCD11 SAFB2 DHX38 RBM10 TOE1 NOP14 XRCC6 CHTOP CPSF7 PNO1 ALYREF LSM5 EIF2S1 LARP6 DHFR YRDC RPS25 LSM7 RPS28 HNRNPK CPEB3 NOP10 RPS23 DIDO1 PPP1R10 PRR3 WDR3 EFCAB5 MRPL37 MRPL41 NGRN RPL7A MRPL2 MRPL9 SEC61B RBM7 NELFE EIF…	GO_Molecular_Function
	69	Eukaryotic Transcription Initiation Mus musculus WP567	8/41	0.000280233	0.0174945	4.59651	37.599	POLR2A TAF9 POLR1C POLR1D ILK POLR2H AK6 POLR2I	WikiPathways
	70	RNA Polymerase III Transcription Initiation From Type 2 Promoter Homo sapiens R-HSA-76066	6/27	0.000790936	0.0208643	5.23492	37.3893	GTF3C4 POLR1C POLR1D POLR3G POLR2H POLR2L	Reactome
	71	Complex I biogenesis Homo sapiens R-HSA-6799198	9/49	0.000191119	0.00696218	4.32682	37.0489	NDUFB9 NDUFA13 NDUFA7 NDUFS6 NDUFB11 NDUFA3 NDUFA2 NDUFC1 NDUFS1	Reactome
	72	anaphase-promoting complex (GO:0005680)	5/21	0.00157093	0.0304623	5.60884	36.2112	ANAPC13 ANAPC16 CDC26 ANAPC11 ANAPC2	GO_Cellular_Component
	73	ubiquitin-dependent ERAD pathway (GO:0030433)	10/58	0.000147675	0.0235496	4.06157	35.8251	BAG6 PSMC5 TMEM129 PSMC2 TMUB1 DERL2 DNAJB9 AUP1 SEC61B ANKZF1	GO_Biological_Process
	74	ribosome (GO:0005840)	12/76	8.04984e-05	0.00239349	3.71955	35.0652	RPL7A RPS25 RPS28 RPS18 RPL12 APEX1 RPL15 MRPS7 RPL18 EIF2S1 RPL19 RPS23	GO_Cellular_Component
	75	RNA Polymerase III Transcription Initiation From Type 1 Promoter Homo sapiens R-HSA-76061	6/28	0.000970875	0.0228529	5.04796	35.0192	GTF3C4 POLR1C POLR1D POLR3G POLR2H POLR2L	Reactome
	76	DNA Double-Strand Break Repair Homo sapiens R-HSA-5693532	19/145	1.25293e-05	0.000833472	3.0868	34.842	GEN1 MUS81 MDC1 HIST1H2BM XRCC6 FEN1 PRKDC RMI1 HIST1H2BL XRCC3 TOP3A MRE11A BRCC3 BRE EME2 CHEK2 CDK2 RAD17 RPS27A	Reactome
	77	Pyrimidine metabolism Homo sapiens hsa00240	15/105	3.64511e-05	0.00213603	3.3653	34.3919	TXNRD2 NME3 TYMS POLR2A NME7 POLR1C POLE3 POLR1D POLR3G TK2 TK1 POLR2H POLR2I ITPA POLR2L	KEGG
	78	NADH dehydrogenase (ubiquinone) activity (GO:0008137)	8/43	0.000394592	0.151392	4.38272	34.3503	NDUFB9 NDUFA13 NDUFA7 NDUFS6 NDUFA3 NDUFA2 NDUFC1 NDUFS1	GO_Molecular_Function
	79	NADH dehydrogenase (quinone) activity (GO:0050136)	8/43	0.000394592	0.113544	4.38272	34.3503	NDUFB9 NDUFA13 NDUFA7 NDUFS6 NDUFA3 NDUFA2 NDUFC1 NDUFS1	GO_Molecular_Function
	80	RNA splicing, via transesterification reactions with bulged adenosine as nucleophile (GO:0000377)	27/236	2.95222e-06	0.00115886	2.69509	34.3165	DDX5 PQBP1 SNRPD2 POLR2A RSRC1 ZMAT5 DHX38 POLR2H POLR2I POLR2L SF3A1 CPSF7 ALYREF BUD31 LSM5 NUDT21 PRPF4 LSM7 HNRNPK HNRNPA2B1 SRSF2 HNRNPH2 HNRNPH3 GEMIN7 DNAJC8 SNRPA SRSF9	GO_Biological_Process
	81	mRNA 3'-end processing Homo sapiens R-HSA-72187	9/51	0.000262352	0.0085404	4.15714	34.279	NUDT21 CPSF7 CHTOP ALYREF SRSF2 DHX38 THOC7 THOC6 SRSF9	Reactome
	82	Post-Elongation Processing of Intron-Containing pre-mRNA Homo sapiens R-HSA-112296	9/51	0.000262352	0.00836247	4.15714	34.279	NUDT21 CPSF7 CHTOP ALYREF SRSF2 DHX38 THOC7 THOC6 SRSF9	Reactome
	83	Alzheimer's disease Homo sapiens hsa05010	21/168	9.37694e-06	0.000915815	2.94464	34.0909	PSENEN NDUFB9 NDUFA13 NDUFA7 NDUFB11 BAD COX4I1 NDUFA3 NDUFA2 ATP5J NDUFC1 UQCR10 ATP5F1 GRIN2D CDK5 UQCRQ NDUFS6 ATP5D FAS CALM3 NDUFS1	KEGG
	84	Gene Expression Homo sapiens R-HSA-74160	119/1631	2.91521e-09	1.48676e-06	1.71876	33.7794	RPL4 MDC1 NOC2L RRP8 EEF1B2 SNRPD2 RPS18 CHEK2 CPSF3L ZNF721 ZNF565 G6PD MED8 IMP4 RUNX2 THOC7 WDR77 THOC6 PRPF4 RRAGA CIRH1A KARS CSNK2B SRSF2 GEMIN7 SNRPA SRSF9 DDX5 RPN2 OSGEP PRDX5 EMG1 PDCD11 ASUN ZMAT5 DHX38 COX11 NUP88 NOP14 PRELID1 CHTOP CPSF7 PNO1 CBX3 ALYREF LSM5 KIAA0391 EIF2S1 RPS25 LSM7 RPS28 HNRNPK CDK5 CDK2 RAD17 NOP10 RPS23 COX4I1 WDR3 SRPR TRMT112 RPL7A NUP62 SEC61B TEAD2 NELFE E…	Reactome
	85	Eukaryotic Translation Termination Homo sapiens R-HSA-72764	13/87	7.40929e-05	0.00354257	3.52003	33.4762	RPL4 RPL12 TRMT112 RPL7A RPS25 RPS28 RPS18 RPL15 FAU RPL18 RPS27A RPL19 RPS23	Reactome
	86	rRNA modification (GO:0000154)	5/22	0.00196267	0.158976	5.35389	33.3732	TRMT112 TSR3 TFB2M NOP10 FTSJ3	GO_Biological_Process
	87	bicarbonate transmembrane transporter activity (GO:0015106)	5/22	0.00196267	0.205366	5.35389	33.3732	SLC4A8 SLC26A1 SLC26A8 SLC26A11 SLC4A2	GO_Molecular_Function
	88	ncRNA processing (GO:0034470)	26/227	4.38922e-06	0.00149321	2.69817	33.2856	RPL4 RPL12 WDR3 RPL7A EMG1 PDCD11 RPS18 EXOSC8 DROSHA RPL15 RPL18 RPS27A RPL19 NOP14 PNO1 DIS3 PIH1D1 IMP4 WDR12 TARBP2 RPS25 RPS28 KARS HNRNPA2B1 TSR1 RPS23	GO_Biological_Process
	89	GTP hydrolysis and joining of the 60S ribosomal subunit Homo sapiens R-HSA-72706	15/107	4.56446e-05	0.00249415	3.3024	33.0063	RPL4 EIF5B RPL12 EIF2S1 RPS25 RPL7A RPS28 RPS18 EIF3L RPL15 FAU RPL18 RPS27A RPS23 RPL19	Reactome
	90	Cell Cycle Checkpoints Homo sapiens R-HSA-69620	22/182	9.97637e-06	0.000693811	2.84756	32.7905	MDC1 HIST1H2BM ANAPC16 MCM7 RMI1 HIST1H2BL TOP3A MRE11A BRCC3 ANAPC11 PSMC5 CDC45 BRE PSMB3 CDC26 CHEK2 CDK2 PSMC2 RAD17 MCM4 RPS27A ANAPC2	Reactome
	91	Respiratory electron transport Homo sapiens R-HSA-611105	13/88	8.36101e-05	0.00376246	3.48003	32.6752	NDUFB9 NDUFA13 NDUFA7 NDUFB11 COX4I1 NDUFA3 NDUFA2 NDUFC1 UQCR10 NDUFS6 UQCRQ COX11 NDUFS1	Reactome
	92	Homology Directed Repair Homo sapiens R-HSA-5693538	16/118	3.90723e-05	0.0022141	3.19419	32.4213	GEN1 MUS81 MDC1 HIST1H2BM FEN1 RMI1 HIST1H2BL XRCC3 TOP3A MRE11A BRCC3 BRE EME2 CDK2 RAD17 RPS27A	Reactome
	93	Regulation of TP53 Activity through Phosphorylation Homo sapiens R-HSA-6804756	13/89	9.41674e-05	0.00411646	3.44093	31.8989	RMI1 TOP3A TAF9 MRE11A NOC2L MAPK14 HIPK2 CDK5 CHEK2 CSNK2B CDK2 RAD17 RPS27A	Reactome
	94	mitochondrion (GO:0005739)	81/1026	4.90901e-08	7.29805e-06	1.85977	31.2993	MIPEP ISCA2 NDUFA13 FEN1 ACADVL COX4I1 CISD1 MRPL36 MRPL37 HSCB TAZ MRPL35 PHB2 MRPL41 CREB3L4 MPC2 LONP1 MRPL9 STARD6 CMC4 LIG1 ATPIF1 MRPS18B MRPS2 DARS2 USMG5 NDUFC1 TFB2M PARP9 ATP5F1 UCHL5 SDHAF2 KARS YME1L1 NDUFS1 PPP1R15A NDUFB9 LIPT1 ENY2 GTF3C4 NDUFB11 COX15 MRPS34 ATP5J HTRA2 MRPL14 ATP5I TYMS MRPL10 FOXRED1 UNG HSPD1 CLN3 PRDX5 NFS1 ATP5D COX11 ROMO1 BRD8 COA4 MGME1 NDUFA7 PRELID1 BAD …	GO_Cellular_Component
	95	mRNA processing (GO:0006397)	30/283	4.09831e-06	0.00149383	2.49722	30.9779	DDX5 PQBP1 SNRPD2 POLR2A RSRC1 ZMAT5 DHX38 POLR2H POLR2I POLR2L SF3A1 CPSF7 CHTOP ALYREF BUD31 LSM5 THOC7 THOC6 NUDT21 PRPF4 LSM7 HNRNPK HNRNPA2B1 SRSF2 HNRNPH2 HNRNPH3 GEMIN7 DNAJC8 SNRPA SRSF9	GO_Biological_Process
	96	snoRNA binding (GO:0030515)	6/30	0.00142351	0.182051	4.71143	30.8817	NOP14 WDR3 TSR1 IMP4 NUDT5 NOP10	GO_Molecular_Function
	97	deoxyribonuclease activity (GO:0004536)	6/30	0.00142351	0.163846	4.71143	30.8817	MUS81 GEN1 TATDN1 APEX1 XRCC3 DNASE1L1	GO_Molecular_Function
	98	positive regulation of cell cycle G1/S phase transition (GO:1902808)	5/23	0.00242124	0.169254	5.12111	30.8469	CDC45 STXBP4 DDRGK1 PAF1 PHB2	GO_Biological_Process
	99	RNA Polymerase III Transcription Termination Homo sapiens R-HSA-73980	5/23	0.00242124	0.0430755	5.12111	30.8469	POLR1C POLR1D POLR3G POLR2H POLR2L	Reactome
	100	Abortive elongation of HIV-1 transcript in the absence of Tat Homo sapiens R-HSA-167242	5/23	0.00242124	0.0425803	5.12111	30.8469	POLR2A POLR2H POLR2I NELFE POLR2L	Reactome
	101	APC/C:Cdc20 mediated degradation of Cyclin B Homo sapiens R-HSA-174048	5/23	0.00242124	0.0420965	5.12111	30.8469	ANAPC16 CDC26 RPS27A ANAPC11 ANAPC2	Reactome
	102	The citric acid (TCA) cycle and respiratory electron transport Homo sapiens R-HSA-1428517	19/153	2.70409e-05	0.00159125	2.92539	30.7698	NDUFB9 NDUFA13 NDUFA7 NDUFB11 IDH3G COX4I1 NDUFA3 NDUFA2 ATP5J ATP5I NDUFC1 UQCR10 ATP5F1 UQCRQ NDUFS6 MPC2 ATP5D COX11 NDUFS1	Reactome
	103	regulation of cellular pH (GO:0030641)	7/38	0.000966193	0.0986097	4.33947	30.1252	CLN3 SLC4A8 SLC26A1 SLC9A5 SLC26A8 SLC26A11 SLC4A2	GO_Biological_Process
	104	centrosome (GO:0005813)	43/461	1.22153e-06	0.000108961	2.1973	29.9172	DCLRE1B NUMA1 DCTN2 TUBGCP2 SSNA1 SPPL2B CIB1 CDC45 PARD6A CCDC85B PPP2R3C CSPP1 KIAA0753 NUP62 CEP95 FSD1 PCNT EMD ATP6V1D PIBF1 CCT5 NEK8 GEN1 LRRC45 DYNLL1 MASTL SIRT2 CDC25B NUDT21 KAT2A KRT18 NME7 ZFYVE19 APEX1 CDK2 CALM3 CEP63 CNTROB B9D2 ATF5 OBSL1 CEP44 HSPA1A	GO_Cellular_Component
	105	HDR through Homologous Recombination (HR) or Single Strand Annealing (SSA) Homo sapiens R-HSA-5693567	15/112	7.80556e-05	0.00361894	3.15497	29.84	GEN1 MUS81 MDC1 HIST1H2BM RMI1 HIST1H2BL XRCC3 TOP3A MRE11A BRCC3 BRE EME2 CDK2 RAD17 RPS27A	Reactome
	106	Metabolism of proteins Homo sapiens R-HSA-392499	83/1074	8.38664e-08	1.83308e-05	1.82052	29.6637	RPL4 MDC1 MCFD2 ACADVL KDELR1 PRKCSH SRPR HSCB SMC6 PIGW TAZ EEF1B2 GOLGA2 TRMT112 RPL7A RPS18 KIF5A NUP62 TIMM17B SEC61B EIF5B FBXW5 TRAPPC2L SSR4 DIS3 ALG5 ALG2 ALG3 DYNLL1 SMC1A SENP1 EEF1D CSNK2B EXOC3 PIGG HIST1H2BM DCTN2 RPN2 SHC1 RPL12 HIST1H2BL CDCA8 DERL2 HSPD1 GGA3 ADAMTS13 ASNA1 EXOSC8 DNAJB9 NUP88 MGAT2 RPL15 RPS27A RPL18 CCT5 RPL19 CTSA GALNT6 TRAPPC3 KLHDC3 TRAPPC1 IDH3G PCGF2 TRAPP…	Reactome
	107	DNA metabolic process (GO:0006259)	32/314	4.56888e-06	0.00145719	2.40073	29.5199	RPAIN DCLRE1B MUS81 FEN1 MCM7 PRKDC ZBTB1 TYMS UNG RECQL4 TATDN1 CDC45 LONP1 TK1 RPS27A MUTYH GEN1 XRCC6 ACD LIG1 RMI1 XRCC3 TOP3A SMC1A MSH3 APEX1 CDK2 POLE3 RAD17 MCM4 TERF2IP DNASE1L1	GO_Biological_Process
	108	rRNA processing (GO:0006364)	23/202	1.69783e-05	0.00412573	2.68225	29.4607	RPL4 NOP14 PNO1 DIS3 PIH1D1 RPL12 WDR3 TSR3 IMP4 WDR12 RPS25 RPL7A RPS28 EMG1 PDCD11 RPS18 EXOSC8 TSR1 RPL15 RPL18 RPS27A RPS23 RPL19	GO_Biological_Process
	109	miRNA regulation of DNA Damage Response Mus musculus WP2087	10/64	0.000340829	0.0165491	3.6808	29.388	MCM7 CDK5 CDK4 CHEK2 CDK2 MRE11A FAS RAD17 SMC1A PML	WikiPathways
	110	Spliceosome Homo sapiens hsa03040	17/134	5.37589e-05	0.00262523	2.98859	29.3808	DDX5 SF3A1 HSPA1L ALYREF BUD31 LSM5 PQBP1 U2AF1L4 PRPF4 LSM7 HNRNPK SNRPD2 SRSF2 DHX38 SNRPA SRSF9 HSPA1A	KEGG
	111	cofactor biosynthetic process (GO:0051188)	6/31	0.00170259	0.144805	4.55944	29.0692	ISCA2 NFS1 PPCS FAM96B HSCB CIAO1	GO_Biological_Process
	112	Eukaryotic Translation Initiation Homo sapiens R-HSA-72613	15/114	9.58063e-05	0.00396172	3.09962	28.6814	RPL4 EIF5B RPL12 EIF2S1 RPS25 RPL7A RPS28 RPS18 EIF3L RPL15 FAU RPL18 RPS27A RPS23 RPL19	Reactome
	113	Cap-dependent Translation Initiation Homo sapiens R-HSA-72737	15/114	9.58063e-05	0.00407177	3.09962	28.6814	RPL4 EIF5B RPL12 EIF2S1 RPS25 RPL7A RPS28 RPS18 EIF3L RPL15 FAU RPL18 RPS27A RPS23 RPL19	Reactome
	114	ATP metabolic process (GO:0046034)	9/56	0.000540684	0.0726082	3.78597	28.4806	NMNAT1 BAD ATP5D ATP5J NDUFS1 ATP5I NUDT5 ATP5F1 HSPA1A	GO_Biological_Process
	115	Huntington's disease Homo sapiens hsa05016	22/193	2.52703e-05	0.00185105	2.68527	28.4259	NDUFB9 NDUFA13 NDUFA7 DCTN2 NDUFB11 COX4I1 NDUFA3 NDUFA2 ATP5J NDUFC1 UQCR10 ATP5F1 POLR2A CREB3L4 UQCRQ DLG4 NDUFS6 ATP5D NDUFS1 POLR2H POLR2I POLR2L	KEGG
	116	Viral mRNA Translation Homo sapiens R-HSA-192823	12/84	0.000215018	0.00747675	3.3653	28.4193	RPL4 RPL7A RPS25 RPS28 RPS18 RPL12 RPL15 FAU RPL18 RPS27A RPL19 RPS23	Reactome
	117	Peptide chain elongation Homo sapiens R-HSA-156902	12/84	0.000215018	0.0073106	3.3653	28.4193	RPL4 RPL7A RPS25 RPS28 RPS18 RPL12 RPL15 FAU RPL18 RPS27A RPL19 RPS23	Reactome
	118	telomeric DNA binding (GO:0042162)	6/32	0.0020213	0.178963	4.41696	27.4029	ACD XRCC6 TEN1 APEX1 HNRNPA2B1 TERF2IP	GO_Molecular_Function
	119	L13a-mediated translational silencing of Ceruloplasmin expression Homo sapiens R-HSA-156827	14/106	0.000155748	0.00611009	3.11132	27.2778	RPL4 RPL12 EIF2S1 RPS25 RPL7A RPS28 RPS18 EIF3L RPL15 FAU RPL18 RPS27A RPS23 RPL19	Reactome
	120	3' -UTR-mediated translational regulation Homo sapiens R-HSA-157279	14/106	0.000155748	0.00595734	3.11132	27.2778	RPL4 RPL12 EIF2S1 RPS25 RPL7A RPS28 RPS18 EIF3L RPL15 FAU RPL18 RPS27A RPS23 RPL19	Reactome
	121	Mitotic Anaphase Homo sapiens R-HSA-68882	20/173	4.75741e-05	0.00250995	2.72337	27.1063	CENPT ANAPC16 ZWILCH MIS12 CDCA8 SMC1A ANAPC11 SKA2 PSMC5 PSMB3 CDC26 PSMC2 CENPL BANF1 B9D2 CENPO RPS27A EMD ANAPC2 NUP37	Reactome
	122	G2/M Checkpoints Homo sapiens R-HSA-69481	18/150	6.8834e-05	0.00339729	2.82686	27.092	MDC1 HIST1H2BM MCM7 RMI1 HIST1H2BL TOP3A MRE11A BRCC3 PSMC5 CDC45 BRE PSMB3 CHEK2 CDK2 PSMC2 RAD17 MCM4 RPS27A	Reactome
	123	nuclear chromosome part (GO:0044454)	37/392	5.12162e-06	0.00028553	2.2235	27.0868	DCLRE1B INO80E FEN1 MCM7 PRKDC PPP1R10 MIS12 EME2 H2AFJ SWI5 BRD8 GABPA CENPT KLHDC3 ACD XRCC6 CBX3 PCGF2 ALYREF BUD31 XRCC3 THOC7 PML RUNX2 UCHL5 THOC6 PPP1CA TOX4 HNRNPK TEN1 APEX1 POLE3 RAD17 MCM4 POLR3G TERF2IP NCAPD2	GO_Cellular_Component
	124	Formation of a pool of free 40S subunits Homo sapiens R-HSA-72689	13/96	0.000205818	0.0073233	3.19003	27.0786	RPL4 RPL12 RPL7A RPS25 RPS28 RPS18 EIF3L RPL15 FAU RPL18 RPS27A RPL19 RPS23	Reactome
	125	Mitotic Metaphase and Anaphase Homo sapiens R-HSA-2555396	20/174	5.16544e-05	0.00263437	2.70772	26.7277	CENPT ANAPC16 ZWILCH MIS12 CDCA8 SMC1A ANAPC11 SKA2 PSMC5 PSMB3 CDC26 PSMC2 CENPL BANF1 B9D2 CENPO RPS27A EMD ANAPC2 NUP37	Reactome
	126	centriolar satellite (GO:0034451)	5/25	0.00356392	0.0567682	4.71143	26.5578	PARD6A KRT18 KIAA0753 PCNT PIBF1	GO_Cellular_Component
	127	APC-Cdc20 mediated degradation of Nek2A Homo sapiens R-HSA-179409	5/25	0.00356392	0.0550788	4.71143	26.5578	ANAPC16 CDC26 RPS27A ANAPC11 ANAPC2	Reactome
	128	protein targeting to ER (GO:0045047)	13/97	0.000228601	0.0353501	3.15714	26.468	RPL4 RPL12 RPS25 RPL7A RPS28 SPCS2 SPCS1 RPS18 RPL15 RPL18 RPS27A RPS23 RPL19	GO_Biological_Process
	129	Selenocysteine synthesis Homo sapiens R-HSA-2408557	12/87	0.000300518	0.00938353	3.24926	26.3515	RPL4 RPL7A RPS25 RPS28 RPS18 RPL12 RPL15 FAU RPL18 RPS27A RPL19 RPS23	Reactome
	130	DNA repair (GO:0006281)	29/288	1.58804e-05	0.00405189	2.37207	26.2124	RPAIN DCLRE1B MUS81 FEN1 PRKDC ZBTB1 CIB1 BRCC3 UNG RECQL4 ALKBH2 EME2 CHEK2 RPS27A PMS1 MUTYH MGME1 LIG1 DTX3L RMI1 ASCC1 XRCC3 TOP3A PARP9 SMC1A MSH3 APEX1 RAD17 TRIP13	GO_Biological_Process
	131	nuclear ubiquitin ligase complex (GO:0000152)	7/41	0.00154141	0.0312486	4.02195	26.0423	ANAPC13 ANAPC16 CDC26 PCGF2 BRCC3 ANAPC11 ANAPC2	GO_Cellular_Component
	132	rRNA metabolic process (GO:0016072)	22/200	4.37673e-05	0.010152	2.59128	26.0077	RPL4 NOP14 PNO1 DIS3 PIH1D1 RPL12 WDR3 IMP4 WDR12 RPS25 RPL7A RPS28 EMG1 PDCD11 RPS18 EXOSC8 TSR1 RPL15 RPL18 RPS27A RPS23 RPL19	GO_Biological_Process
	133	cellular response to DNA damage stimulus (GO:0006974)	32/329	1.19897e-05	0.00339908	2.29127	25.9634	RPAIN MUS81 PPP1R15A FEN1 MCM7 STXBP4 PRKDC TAF9 ZBTB1 HTRA2 CIB1 SMC6 ZBTB4 UNG RECQL4 CHEK2 IKBKG MUTYH LIG1 DTX3L XRCC3 CIDEB MASTL SMC1A MAPK14 GNL1 IRF3 MSH3 APEX1 RAD17 TRIP12 CEP63	GO_Biological_Process
	134	Transport of Mature mRNA derived from an Intron-Containing Transcript Homo sapiens R-HSA-159236	10/68	0.000561638	0.0156237	3.46428	25.929	CHTOP ALYREF NUP62 SRSF2 DHX38 NUP88 THOC7 THOC6 SRSF9 NUP37	Reactome
	135	DNA Damage Response Homo sapiens WP707	10/68	0.000561638	0.0223123	3.46428	25.929	CDK5 PRKDC CDK4 CHEK2 CDK2 MRE11A FAS RAD17 SMC1A PML	WikiPathways
	136	Base excision repair Homo sapiens hsa03410	6/33	0.00238308	0.0581868	4.28311	25.8673	FEN1 LIG1 APEX1 POLE3 UNG MUTYH	KEGG
	137	Formation of the ternary complex, and subsequently, the 43S complex Homo sapiens R-HSA-72695	8/50	0.0011247	0.0253057	3.76914	25.5934	RPS25 RPS28 RPS18 EIF3L FAU RPS27A EIF2S1 RPS23	Reactome
	138	viral gene expression (GO:0019080)	14/110	0.000231497	0.0347449	2.99818	25.0976	RPL4 RPL12 RPS25 RPL7A RPS28 RPS18 NUP62 NUP88 RPL15 RPL18 RPS27A RPS23 RPL19 NUP37	GO_Biological_Process
	139	SRP-dependent cotranslational protein targeting to membrane (GO:0006614)	12/89	0.000372263	0.0513421	3.17624	25.0793	RPL4 RPL7A RPS25 RPS28 RPS18 RPL12 SEC61B RPL15 RPL18 RPS27A RPL19 RPS23	GO_Biological_Process
	140	Nonsense Mediated Decay (NMD) independent of the Exon Junction Complex (EJC) Homo sapiens R-HSA-975956	12/89	0.000372263	0.0109531	3.17624	25.0793	RPL4 RPL7A RPS25 RPS28 RPS18 RPL12 RPL15 FAU RPL18 RPS27A RPL19 RPS23	Reactome
	141	Cytoplasmic Ribosomal Proteins Homo sapiens WP477	12/89	0.000372263	0.0162679	3.17624	25.0793	RPL4 RPL7A RPS25 RPS28 RPS18 RPL12 RPL15 FAU RPL18 RPS27A RPL19 RPS23	WikiPathways
	142	Viral Messenger RNA Synthesis Homo sapiens R-HSA-168325	7/42	0.00178301	0.0358948	3.92619	24.8506	POLR2A NUP62 NUP88 POLR2H POLR2I POLR2L NUP37	Reactome
	143	RNA Polymerase II Transcription Termination Homo sapiens R-HSA-73856	9/60	0.000907149	0.0223861	3.53357	24.7534	NUDT21 CPSF7 CHTOP ALYREF SRSF2 DHX38 THOC7 THOC6 SRSF9	Reactome
	144	Post-Elongation Processing of the Transcript Homo sapiens R-HSA-76044	9/60	0.000907149	0.0220308	3.53357	24.7534	NUDT21 CPSF7 CHTOP ALYREF SRSF2 DHX38 THOC7 THOC6 SRSF9	Reactome
	145	Cleavage of Growing Transcript in the Termination Region Homo sapiens R-HSA-109688	9/60	0.000907149	0.0227531	3.53357	24.7534	NUDT21 CPSF7 CHTOP ALYREF SRSF2 DHX38 THOC7 THOC6 SRSF9	Reactome
	146	microtubule organizing center (GO:0005815)	44/507	6.09766e-06	0.000302173	2.04441	24.5484	DCLRE1B NUMA1 DCTN2 TUBGCP2 SSNA1 SPPL2B CIB1 CDC45 PARD6A CCDC85B PPP2R3C CSPP1 KIAA0753 NUP62 CEP95 FSD1 PCNT ATP6V1D PIBF1 CCT5 NEK8 GEN1 LRRC45 DYNLL1 MASTL SIRT2 CDC25B NUDT21 KAT2A KRT18 IFT43 NME7 ZFYVE19 APEX1 CDK2 TACC3 CALM3 CEP63 CNTROB B9D2 ATF5 OBSL1 CEP44 HSPA1A	GO_Cellular_Component
	147	RNA 3'-end processing (GO:0031123)	9/61	0.00102477	0.102538	3.47564	23.9238	NUDT21 CPSF7 CHTOP ALYREF SRSF2 DHX38 THOC7 THOC6 SRSF9	GO_Biological_Process
	148	nuclear body (GO:0016604)	51/618	4.77117e-06	0.000303991	1.94403	23.8201	DCLRE1B MDC1 PPP1R10 MRPL36 SMC6 PQBP1 RSRC1 CHEK2 NELFE ATPAF2 IK RMI1 TOP3A THOC7 REXO4 THOC6 PRPF4 SRSF2 YME1L1 TERF2IP GEMIN7 SQSTM1 ZBTB1 ZBTB4 CENPB OSGEP XRRA1 SAFB2 HSF4 RBM10 TOE1 CENPT ACD SF3A1 CHTOP EAF1 MAPK14 TARBP2 PML HIPK2 FIBP NUDT21 NMNAT1 APEX1 CDK2 HNRNPA2B1 FAS TRIP12 LRCH4 NOP10 HSPA1A	GO_Cellular_Component
	149	substantia nigra development (GO:0021762)	7/43	0.00205298	0.161175	3.83488	23.732	G6PD ATP5J CALM3 DYNLL1 ATP5F1 RHOA SIRT2	GO_Biological_Process
	150	polyubiquitin modification-dependent protein binding (GO:0031593)	7/43	0.00205298	0.168784	3.83488	23.732	BAG6 PARP10 SHARPIN ZBTB1 BRCC3 IKBKG SQSTM1	GO_Molecular_Function
	151	Processing of DNA double-strand break ends Homo sapiens R-HSA-5693607	11/81	0.000607168	0.0165887	3.19912	23.6949	MDC1 HIST1H2BM BRE RMI1 HIST1H2BL TOP3A CDK2 MRE11A RAD17 BRCC3 RPS27A	Reactome
	152	RNA Polymerase II Transcription Homo sapiens R-HSA-73857	15/124	0.000247662	0.00823744	2.84965	23.6619	CPSF7 CHTOP ALYREF TAF9 THOC7 THOC6 NUDT21 POLR2A SRSF2 DHX38 POLR2H POLR2I SRSF9 NELFE POLR2L	Reactome
	153	Nonhomologous End-Joining (NHEJ) Homo sapiens R-HSA-5693571	8/52	0.00146326	0.0319826	3.62417	23.6553	MDC1 HIST1H2BM XRCC6 BRE PRKDC HIST1H2BL MRE11A BRCC3	Reactome
	154	viral transcription (GO:0019083)	14/113	0.000307363	0.0448136	2.91858	23.604	RPL4 RPL12 RPS25 RPL7A RPS28 RPS18 NUP62 NUP88 RPL15 RPL18 RPS27A RPS23 RPL19 NUP37	GO_Biological_Process
	155	regulation of mitotic spindle organization (GO:0060236)	6/35	0.00325004	0.207312	4.03836	23.1361	NUMA1 NUP62 TACC3 FSD1 SMC1A HSPA1A	GO_Biological_Process
	156	endodeoxyribonuclease activity (GO:0004520)	6/35	0.00325004	0.220047	4.03836	23.1361	MUS81 GEN1 FEN1 APEX1 XRCC3 DNASE1L1	GO_Molecular_Function
	157	anatomical structure homeostasis (GO:0060249)	6/35	0.00325004	0.209936	4.03836	23.1361	DCLRE1B RECQL4 ACD XRCC6 APEX1 TERF2IP	GO_Biological_Process
	158	ubiquitin binding (GO:0043130)	9/62	0.00115445	0.189824	3.41958	23.1305	SHARPIN WDR92 USP5 NUP62 AUP1 IKBKG SQSTM1 SIRT2 CKS1B	GO_Molecular_Function
	159	positive regulation of type I interferon production (GO:0032481)	9/62	0.00115445	0.109095	3.41958	23.1305	XRCC6 IRF3 PRKDC POLR1C POLR3G POLR2H PQBP1 HSPD1 POLR2L	GO_Biological_Process
	160	ATP synthesis coupled proton transport (GO:0015986)	5/27	0.00504917	0.277053	4.36243	23.0709	VPS9D1 ATP5D ATP5J ATP5I ATP5F1	GO_Biological_Process
	161	XBP1(S) activates chaperone genes Homo sapiens R-HSA-381038	8/53	0.00166041	0.0357807	3.55579	22.7595	KLHDC3 ACADVL SHC1 ASNA1 SRPR DNAJB9 SEC61B YIF1A	Reactome
	162	regulation of intracellular pH (GO:0051453)	7/44	0.00235349	0.166804	3.74772	22.6807	CLN3 SLC4A8 SLC26A1 SLC9A5 SLC26A8 SLC26A11 SLC4A2	GO_Biological_Process
	163	Eukaryotic Transcription Initiation Homo sapiens WP405	7/44	0.00235349	0.0685651	3.74772	22.6807	POLR2A TAF9 POLR1D ILK POLR2H AK6 POLR2I	WikiPathways
	164	microtubule cytoskeleton (GO:0015630)	35/388	2.41034e-05	0.000977282	2.125	22.5954	NUMA1 TUBGCP2 ALKBH2 ATXN7 RUSC1 PPP2R3C CSPP1 KIF5A KRIT1 FSD1 PCNT AAMP PIBF1 CCT5 ENKD1 CBX3 TUBB SEPT1 TBCB SIRT2 HYPK SEPT2 EML3 NUDT21 KIF9 KRT18 IFT43 KIFC2 CDK5 MAP7D1 TACC3 FAM96B KIF20A GAS8 ANAPC2	GO_Cellular_Component
	165	Separation of Sister Chromatids Homo sapiens R-HSA-2467813	18/162	0.000185591	0.00692573	2.61746	22.4891	CENPT ANAPC16 ZWILCH MIS12 CDCA8 SMC1A ANAPC11 SKA2 PSMC5 PSMB3 CDC26 PSMC2 CENPL B9D2 CENPO RPS27A ANAPC2 NUP37	Reactome
	166	mRNA Processing Homo sapiens WP411	15/127	0.000322071	0.0175932	2.78234	22.372	SF3A1 SMC1A PRPF4 NUDT21 LSM7 HNRNPK SNRPD2 POLR2A HNRNPA2B1 SRSF2 DHX38 HNRNPH2 DNAJC8 SNRPA SRSF9	WikiPathways
	167	regulation of ubiquitin protein ligase activity (GO:1904666)	6/36	0.00376246	0.21818	3.92619	21.9187	GOLGA2 ANAPC16 CDC26 CDK2 ANAPC11 ANAPC2	GO_Biological_Process
	168	RNA Polymerase III Transcription Initiation Homo sapiens R-HSA-76046	6/36	0.00376246	0.0558889	3.92619	21.9187	GTF3C4 POLR1C POLR1D POLR3G POLR2H POLR2L	Reactome
	169	DNA-directed 5'-3' RNA polymerase activity (GO:0003899)	6/36	0.00376246	0.206218	3.92619	21.9187	POLR2A POLR1C POLR1D POLR2H POLR2I POLR2L	GO_Molecular_Function
	170	Mitochondrial protein import Homo sapiens R-HSA-1268020	8/54	0.00187799	0.0363711	3.48994	21.9083	TIMM10B IDH3G TOMM70A TIMM17B HSCB TAZ GFER HSPD1	Reactome
	171	nucleoplasm part (GO:0044451)	36/407	2.81766e-05	0.000966674	2.08368	21.8307	DCLRE1B MDC1 PPP1R10 TAF9 ZBTB1 MRPL36 ZBTB4 CENPB CDC45 POLR2A XRRA1 SAFB2 POLR2H POLR2I NELFE POLR2L TOE1 CENPT ACD RMI1 EAF1 MED8 TARBP2 SUPT3H HIPK2 THOC6 NUDT21 NMNAT1 POLR1C POLR1D YME1L1 POLR3G FAS TERF2IP GEMIN7 NOP10	GO_Cellular_Component
	172	DNA-templated transcription, termination (GO:0006353)	13/106	0.000550172	0.0719879	2.88908	21.6834	CPSF7 CHTOP ALYREF THOC7 THOC6 NUDT21 POLR2A POLR1C SRSF2 DHX38 POLR2H SRSF9 POLR2L	GO_Biological_Process
	173	mitotic nuclear division (GO:0140014)	10/74	0.00110438	0.106333	3.1834	21.6741	GOLGA2 TUBGCP2 CHEK2 NUP62 MIS12 CDCA8 FLNA SMC1A PIBF1 RHOA	GO_Biological_Process
	174	mRNA 3'-end processing (GO:0031124)	10/74	0.00110438	0.108378	3.1834	21.6741	NUDT21 CPSF7 CHTOP ALYREF SRSF2 DHX38 PAF1 THOC7 THOC6 SRSF9	GO_Biological_Process
	175	Transport of Mature Transcript to Cytoplasm Homo sapiens R-HSA-72202	10/74	0.00110438	0.0252194	3.1834	21.6741	CHTOP ALYREF NUP62 SRSF2 DHX38 NUP88 THOC7 THOC6 SRSF9 NUP37	Reactome
	176	HDR through Homologous Recombination (HRR) Homo sapiens R-HSA-5685942	9/64	0.00145354	0.0322306	3.31272	21.6445	MUS81 GEN1 EME2 RMI1 TOP3A XRCC3 MRE11A RAD17 RPS27A	Reactome
	177	polysomal ribosome (GO:0042788)	5/28	0.00593576	0.0827297	4.20663	21.5664	RPL7A RPS28 RPL18 RPL19 RPS23	GO_Cellular_Component
	178	RNA Polymerase III Transcription Initiation From Type 3 Promoter Homo sapiens R-HSA-76071	5/28	0.00593576	0.0796642	4.20663	21.5664	POLR1C POLR1D POLR3G POLR2H POLR2L	Reactome
	179	double-strand break repair (GO:0006302)	16/141	0.000326761	0.0463184	2.67315	21.4554	DCLRE1B GEN1 MDC1 XRCC6 FEN1 DTX3L PRKDC XRCC3 CIB1 BRCC3 PARP9 RECQL4 EME2 CHEK2 SWI5 TRIP13	GO_Biological_Process
	180	spindle pole (GO:0000922)	13/107	0.000602428	0.0141412	2.86208	21.221	IK NUMA1 SMC1A CDC25B GOLGA2 CSPP1 NUP62 CEP95 CALM3 IKBKG CEP63 EMD CEP44	GO_Cellular_Component
	181	IRE1alpha activates chaperones Homo sapiens R-HSA-381070	8/55	0.00211743	0.0390321	3.42649	21.0988	KLHDC3 ACADVL SHC1 ASNA1 SRPR DNAJB9 SEC61B YIF1A	Reactome
	182	Parkinson's disease Homo sapiens hsa05012	16/142	0.000354065	0.0129676	2.65432	21.0913	NDUFB9 NDUFA13 NDUFA7 NDUFB11 COX4I1 NDUFA3 NDUFA2 HTRA2 ATP5J NDUFC1 UQCR10 ATP5F1 UQCRQ NDUFS6 ATP5D NDUFS1	KEGG
	183	Unfolded Protein Response (UPR) Homo sapiens R-HSA-381119	11/86	0.00101146	0.0234475	3.01312	20.7796	KLHDC3 ACADVL DIS3 SHC1 ASNA1 SRPR EXOSC8 DNAJB9 SEC61B EIF2S1 YIF1A	Reactome
	184	maturation of SSU-rRNA (GO:0030490)	7/46	0.0030551	0.199874	3.58478	20.7593	EMG1 NOP14 RPS28 PDCD11 WDR3 TSR3 TSR1	GO_Biological_Process
	185	miRNA Regulation of DNA Damage Response Homo sapiens WP1530	11/87	0.00111436	0.0405813	2.97849	20.2521	MCM7 CDK5 PRKDC CDK4 CHEK2 CDK2 MRE11A FAS RAD17 SMC1A PML	WikiPathways
	186	ERAD pathway (GO:0036503)	10/77	0.00150473	0.134713	3.05937	19.8833	BAG6 PSMC5 TMEM129 PSMC2 TMUB1 DERL2 DNAJB9 AUP1 SEC61B ANKZF1	GO_Biological_Process
	187	methyltransferase activity (GO:0008168)	9/67	0.00201588	0.193356	3.16439	19.6404	TRMT112 PRMT7 LRTOMT MEPCE METTL6 COMT METTL8 RRP8 FTSJ3	GO_Molecular_Function
	188	Translation initiation complex formation Homo sapiens R-HSA-72649	8/57	0.00266789	0.0453541	3.30626	19.5945	RPS25 RPS28 RPS18 EIF3L FAU RPS27A EIF2S1 RPS23	Reactome
	189	Ribosomal scanning and start codon recognition Homo sapiens R-HSA-72702	8/57	0.00266789	0.0458637	3.30626	19.5945	RPS25 RPS28 RPS18 EIF3L FAU RPS27A EIF2S1 RPS23	Reactome
	190	Selenoamino acid metabolism Homo sapiens R-HSA-2408522	13/111	0.000855326	0.0218108	2.75894	19.4892	RPL4 RPL12 RPS25 RPL7A RPS28 KARS RPS18 RPL15 FAU RPL18 RPS27A RPS23 RPL19	Reactome
	191	cytosolic part (GO:0044445)	17/159	0.000436407	0.0108132	2.51869	19.4869	RPL4 RPL12 RPS25 RPL7A RPS28 PSMC5 RPL36AL RPS18 PSMC2 IKBKG RPL15 RPL18 RPS27A PFKM CCT5 RPS23 RPL19	GO_Cellular_Component
	192	G2/M DNA damage checkpoint Homo sapiens R-HSA-69473	10/78	0.00166173	0.0353118	3.02014	19.3286	MDC1 HIST1H2BM BRE RMI1 CHEK2 HIST1H2BL TOP3A MRE11A RAD17 BRCC3	Reactome
	193	G1/S Transition Homo sapiens R-HSA-69206	13/112	0.000930874	0.0222537	2.73431	19.0838	MCM7 TYMS CKS1B DHFR PSMC5 CDC45 CDK4 PSMB3 CDK2 PSMC2 MCM4 TK2 RPS27A	Reactome
	194	nucleolus (GO:0005730)	52/676	2.69451e-05	0.00100146	1.81209	19.0662	RPL4 FEN1 ACADVL WDR3 NOC2L RRP8 RPL7A MAF1 TSPYL1 PIH1D1 IPMK DNTTIP1 IMP4 SIRT2 REXO4 THAP2 FTSJ3 SDHAF2 ACOX1 SRSF9 INO80E DDX5 PRKDC CDCA8 ANAPC11 EMG1 HIRIP3 PDCD11 DDRGK1 ASNA1 S100A13 FLNA DNAJB9 RPL18 RPS27A ZNF146 CCT5 NOP14 XRCC6 PNO1 IDH3G DDX31 MAD2L1BP WDR12 PML PARP10 RPS25 CDK4 APEX1 RAD17 TSR1 CUTC	GO_Cellular_Component
	195	termination of RNA polymerase II transcription (GO:0006369)	9/68	0.00223771	0.167927	3.11785	19.0261	NUDT21 CPSF7 CHTOP ALYREF SRSF2 DHX38 THOC7 THOC6 SRSF9	GO_Biological_Process
	196	spindle (GO:0005819)	19/186	0.000369726	0.00969986	2.40637	19.017	NUMA1 CBX3 CDCA8 DYNLL1 SIRT2 CDC25B SKA2 GOLGA2 PPP2R3C CSPP1 NUP62 FAM96B TACC3 CEP95 CALM3 KIF20A IKBKG CEP63 CEP44	GO_Cellular_Component
	197	S Phase Homo sapiens R-HSA-69242	14/124	0.000794055	0.0205916	2.65968	18.9857	FEN1 LIG1 MCM7 SMC1A CDC25B CKS1B PSMC5 CDC45 CDK4 PSMB3 CDK2 PSMC2 MCM4 RPS27A	Reactome
	198	Cell cycle Homo sapiens hsa04110	14/124	0.000794055	0.0258509	2.65968	18.9857	ANAPC13 MCM7 PRKDC TGFB3 SMC1A CDC25B ANAPC11 CDC45 CDK4 CDC26 CHEK2 CDK2 MCM4 ANAPC2	KEGG
	199	5'-3' RNA polymerase activity (GO:0034062)	5/30	0.00802699	0.369562	3.92619	18.9436	POLR2A POLR1C POLR1D POLR2I POLR2L	GO_Molecular_Function
	200	rRNA modification in the nucleus Homo sapiens R-HSA-6790901	8/58	0.002982	0.049592	3.24926	18.895	TRMT112 EMG1 NOP14 CIRH1A PDCD11 WDR3 IMP4 NOP10	Reactome
	201	Recruitment and ATM-mediated phosphorylation of repair and signaling proteins at DNA double strand breaks Homo sapiens R-HSA-5693565	8/58	0.002982	0.0485368	3.24926	18.895	MDC1 HIST1H2BM BRE CHEK2 HIST1H2BL MRE11A BRCC3 RPS27A	Reactome
	202	Activation of the mRNA upon binding of the cap-binding complex and eIFs, and subsequent binding to 43S Homo sapiens R-HSA-72662	8/58	0.002982	0.0490587	3.24926	18.895	RPS25 RPS28 RPS18 EIF3L FAU RPS27A EIF2S1 RPS23	Reactome
	203	Organelle biogenesis and maintenance Homo sapiens R-HSA-1852241	29/326	0.000149254	0.00600944	2.09557	18.4617	DCTN2 SSNA1 MRPS34 MRPL14 MRPL36 MRPL37 MRPL35 MRPL10 MRPL54 MRPL41 MRPL2 MRPL9 PCNT GABPA CCT5 TUBB MRPS18B MRPL49 TFB2M MRPS7 DYNLL1 MAPK14 MRPL43 SEPT2 MRPL51 IFT43 EXOC3 CEP63 B9D2	Reactome
	204	nucleic acid metabolic process (GO:0090304)	10/80	0.00201553	0.160707	2.94464	18.277	FEN1 HNRNPK POLR2A HNRNPA2B1 HNRNPH2 TK1 POLR2H POLR2I DNASE1L1 POLR2L	GO_Biological_Process
	205	DNA Double Strand Break Response Homo sapiens R-HSA-5693606	8/59	0.00332416	0.0529788	3.19419	18.2277	MDC1 HIST1H2BM BRE CHEK2 HIST1H2BL MRE11A BRCC3 RPS27A	Reactome
	206	nuclear export (GO:0051168)	11/92	0.0017666	0.147786	2.81661	17.8537	CHTOP ALYREF NUP62 SRSF2 DHX38 NUTF2 NUP88 CCHCR1 THOC7 THOC6 SRSF9	GO_Biological_Process
	207	regulation of viral transcription (GO:0046782)	6/40	0.00642441	0.331149	3.53357	17.8362	POLR2A POLR2H POLR2I TARBP2 NELFE POLR2L	GO_Biological_Process
	208	ATM Signaling Pathway Homo sapiens WP2516	6/40	0.00642441	0.165145	3.53357	17.8362	MDC1 CHEK2 CDK2 MRE11A IKBKG SMC1A	WikiPathways
	209	spliceosomal tri-snRNP complex (GO:0097526)	5/31	0.00924322	0.111418	3.79954	17.7965	PRPF4 LSM7 TXNL4B SNRPD2 LSM5	GO_Cellular_Component
	210	Tat-mediated HIV elongation arrest and recovery Homo sapiens R-HSA-167243	5/31	0.00924322	0.106332	3.79954	17.7965	POLR2A POLR2H POLR2I NELFE POLR2L	Reactome
	211	Pausing and recovery of Tat-mediated HIV elongation Homo sapiens R-HSA-167238	5/31	0.00924322	0.107137	3.79954	17.7965	POLR2A POLR2H POLR2I NELFE POLR2L	Reactome
	212	cellular protein metabolic process (GO:0044267)	39/484	0.00010293	0.0181122	1.8982	17.4282	RPL4 LIPT1 RPN2 PRKDC PRKCSH RPL12 SPPL2B HTRA2 MRPL36 MRPL37 MRPL35 MRPL10 CYR61 MRPL41 RPL7A GGA3 RPS18 CHEK2 TMEM208 RPL15 MRPL9 RPL18 RPS27A RPL19 PSENEN APOA2 MRPS18B MRPS2 MRPS7 MRPL43 RPS25 RPS28 SPCS2 MRPL51 COPS5 SPCS1 YME1L1 NUCB1 RPS23	GO_Biological_Process
	213	cotranslational protein targeting to membrane (GO:0006613)	11/93	0.00192849	0.158727	2.78633	17.4174	RPL4 RPL7A RPS25 RPS28 RPS18 RPL12 RPL15 RPL18 RPS27A RPL19 RPS23	GO_Biological_Process
	214	negative regulation of ubiquitin-protein ligase activity involved in mitotic cell cycle (GO:0051436)	9/71	0.00302161	0.202885	2.98611	17.3253	PSMC5 ANAPC16 PSMB3 CDC26 PSMC2 CDK2 RPS27A ANAPC2 ANAPC11	GO_Biological_Process
	215	mRNA export from nucleus (GO:0006406)	12/105	0.0016516	0.145312	2.69224	17.2465	ENY2 CHTOP ALYREF NUP62 HNRNPA2B1 SRSF2 DHX38 NUP88 THOC7 THOC6 SRSF9 NUP37	GO_Biological_Process
	216	telomere organization (GO:0032200)	6/41	0.0072615	0.356302	3.44738	16.9789	DCLRE1B RECQL4 ACD XRCC6 APEX1 TERF2IP	GO_Biological_Process
	217	bicarbonate transport (GO:0015701)	6/41	0.0072615	0.359762	3.44738	16.9789	SLC4A8 SLC26A1 SLC26A8 SLC26A11 CYB5RL SLC4A2	GO_Biological_Process
	218	RNA Polymerase III Transcription Homo sapiens R-HSA-74158	6/41	0.0072615	0.0910664	3.44738	16.9789	GTF3C4 POLR1C POLR1D POLR3G POLR2H POLR2L	Reactome
	219	RNA Polymerase III Abortive And Retractive Initiation Homo sapiens R-HSA-749476	6/41	0.0072615	0.091819	3.44738	16.9789	GTF3C4 POLR1C POLR1D POLR3G POLR2H POLR2L	Reactome
	220	Nonsense-Mediated Decay (NMD) Homo sapiens R-HSA-927802	12/106	0.00179221	0.0356114	2.66684	16.8659	RPL4 RPS25 RPL7A RPS28 RPS18 RPL12 RPL15 FAU RPL18 RPS27A RPS23 RPL19	Reactome
	221	Nonsense Mediated Decay (NMD) enhanced by the Exon Junction Complex (EJC) Homo sapiens R-HSA-975957	12/106	0.00179221	0.0351549	2.66684	16.8659	RPL4 RPS25 RPL7A RPS28 RPS18 RPL12 RPL15 FAU RPL18 RPS27A RPS23 RPL19	Reactome
	222	regulation of ubiquitin-protein ligase activity involved in mitotic cell cycle (GO:0051439)	9/72	0.00332621	0.206996	2.94464	16.8019	PSMC5 ANAPC16 PSMB3 CDC26 PSMC2 CDK2 RPS27A ANAPC2 ANAPC11	GO_Biological_Process
	223	Transcriptional regulation by small RNAs Homo sapiens R-HSA-5578749	9/72	0.00332621	0.052465	2.94464	16.8019	HIST1H2BM POLR2A HIST1H2BL NUP62 NUP88 POLR2H POLR2I POLR2L NUP37	Reactome
	224	Pausing and recovery of HIV elongation Homo sapiens R-HSA-167290	5/32	0.0105806	0.113205	3.6808	16.743	POLR2A POLR2H POLR2I NELFE POLR2L	Reactome
	225	HIV elongation arrest and recovery Homo sapiens R-HSA-167287	5/32	0.0105806	0.114002	3.6808	16.743	POLR2A POLR2H POLR2I NELFE POLR2L	Reactome
	226	Elongation arrest and recovery Homo sapiens R-HSA-112387	5/32	0.0105806	0.112419	3.6808	16.743	POLR2A POLR2H POLR2I NELFE POLR2L	Reactome
	227	DNA strand elongation Homo sapiens R-HSA-69190	5/32	0.0105806	0.111644	3.6808	16.743	FEN1 CDC45 MCM7 LIG1 MCM4	Reactome
	228	ATP biosynthetic process (GO:0006754)	5/32	0.0105806	0.428515	3.6808	16.743	VPS9D1 ATP5D ATP5J ATP5I ATP5F1	GO_Biological_Process
	229	mRNA processing Mus musculus WP310	33/398	0.000203912	0.0148516	1.95323	16.5982	DDX5 RPL12 CSAD TROVE2 HNRNPDL POLR2A SNRPD2 EXOSC8 SAFB2 DHX38 RBM7 RBM10 NELFE RPL19 SF3A1 CPSF7 DIS3 IMP4 SMC1A TARBP2 DNAJC17 NUDT21 PRPF4 LSM7 RPS28 HNRNPK HNRNPA2B1 SRSF2 HNRNPH2 DNAJC8 CPEB3 SRSF9 RPS23	WikiPathways
	230	Mitotic Prophase Homo sapiens R-HSA-68875	12/107	0.0019425	0.0371503	2.64192	16.4956	GOLGA2 CTDNEP1 HIST1H2BM NCAPH2 HIST1H2BL NUP62 BANF1 NUP88 MASTL EMD BLZF1 NUP37	Reactome
	231	Mitotic Prometaphase Homo sapiens R-HSA-68877	12/107	0.0019425	0.0366916	2.64192	16.4956	CENPT ZWILCH CSNK2B MIS12 CENPL CDCA8 NCAPD2 B9D2 CENPO SMC1A SKA2 NUP37	Reactome
	232	Autodegradation of Cdh1 by Cdh1:APC/C Homo sapiens R-HSA-174084	8/62	0.00453548	0.0648531	3.03963	16.4013	PSMC5 ANAPC16 PSMB3 CDC26 PSMC2 RPS27A ANAPC2 ANAPC11	Reactome
	233	nuclear DNA-directed RNA polymerase complex (GO:0055029)	7/52	0.00613405	0.0829026	3.17115	16.1535	POLR2A POLR1C POLR1D POLR3G POLR2H POLR2I POLR2L	GO_Cellular_Component
	234	mRNA Splicing - Minor Pathway Homo sapiens R-HSA-72165	7/52	0.00613405	0.0816095	3.17115	16.1535	SNRPD2 POLR2A ZMAT5 SRSF2 POLR2H POLR2I POLR2L	Reactome
	235	Meiosis Homo sapiens R-HSA-1500620	10/85	0.00316984	0.0510511	2.77143	15.947	DIDO1 HIST1H2BM ACD CDK4 HIST1H2BL TOP3A CDK2 TERF2IP MRE11A SMC1A	Reactome
	236	chromosome (GO:0005694)	11/97	0.00270116	0.0463353	2.67143	15.799	RECQL4 MDC1 IK PPP1R7 C1ORF131 TERF2IP NCAPD2 SMC6 SMC1A SIRT2 CENPB	GO_Cellular_Component
	237	integral component of mitochondrial inner membrane (GO:0031305)	5/33	0.0120445	0.137739	3.56926	15.7731	UQCC3 MPC2 TIMM17B COX11 IMMT	GO_Cellular_Component
	238	exonucleolytic nuclear-transcribed mRNA catabolic process involved in deadenylation-dependent decay (GO:0043928)	5/33	0.0120445	0.476457	3.56926	15.7731	LSM7 DIS3 EXOSC8 SKIV2L LSM5	GO_Biological_Process
	239	Formation of the HIV-1 Early Elongation Complex Homo sapiens R-HSA-167158	5/33	0.0120445	0.12204	3.56926	15.7731	POLR2A POLR2H POLR2I NELFE POLR2L	Reactome
	240	Formation of the Early Elongation Complex Homo sapiens R-HSA-113418	5/33	0.0120445	0.122854	3.56926	15.7731	POLR2A POLR2H POLR2I NELFE POLR2L	Reactome
	241	Fluoropyrimidine Activity Homo sapiens WP1601	5/33	0.0120445	0.292413	3.56926	15.7731	DHFR XRCC3 TK1 TYMS CES2	WikiPathways
	242	Chromosome Maintenance Homo sapiens R-HSA-73886	10/86	0.00345384	0.0539222	2.7392	15.5265	CENPT HIST1H2BM FEN1 ACD LIG1 HIST1H2BL CENPL TERF2IP STRA13 CENPO	Reactome
	243	Formation of TC-NER Pre-Incision Complex Homo sapiens R-HSA-6781823	7/53	0.00681482	0.0868889	3.11132	15.5213	COPS5 POLR2A GPS1 POLR2H RPS27A POLR2I POLR2L	Reactome
	244	preribosome (GO:0030684)	9/75	0.00438672	0.0652159	2.82686	15.3475	EMG1 NOP14 PDCD11 WDR3 TSR1 IMP4 WDR12 AAMP FTSJ3	GO_Cellular_Component
	245	Cytosolic DNA-sensing pathway Homo sapiens hsa04623	8/64	0.00551409	0.107709	2.94464	15.3135	IRF3 POLR1C POLR1D POLR3G IKBKG POLR2H POLR2L NFKBIB	KEGG
	246	Infectious disease Homo sapiens R-HSA-5663205	29/348	0.000445686	0.0126278	1.96309	15.147	RPL4 FEN1 RPL12 TAF9 RPL7A POLR2A RPS18 PSMB3 NUP62 NUP88 BANF1 RPL15 POLR2H RPL18 RPS27A POLR2I NELFE RPL19 POLR2L XRCC6 LIG1 RPS25 RPS28 PSMC5 PSMC2 FAU RPS23 HSPA1A NUP37	Reactome
	247	cytoplasmic translation (GO:0002181)	7/54	0.00755009	0.344001	3.0537	14.921	RPL4 MRPL2 RPS28 RPL15 RPL18 RPL19 RPS23	GO_Biological_Process
	248	nuclear-transcribed mRNA catabolic process, nonsense-mediated decay (GO:0000184)	12/112	0.00285687	0.194382	2.52398	14.7855	RPL4 RPS25 RPL7A RPS28 RPS18 RPL12 SKIV2L RPL15 RPL18 RPS27A RPS23 RPL19	GO_Biological_Process
	249	proteasome-mediated ubiquitin-dependent protein catabolic process (GO:0043161)	25/291	0.000693684	0.0863382	2.02381	14.7202	ANAPC16 DERL2 AGAP3 AUP1 ANAPC11 BAG6 SHARPIN PSMB3 HECTD3 CDC26 TMEM129 DNAJB9 SEC61B RPS27A ANKZF1 FBXO9 FBXW5 TMUB1 FBXL15 SIRT2 PML PSMC5 GID4 PSMC2 ANAPC2	GO_Biological_Process
	250	ribosomal small subunit biogenesis (GO:0042274)	6/44	0.0102431	0.424966	3.21234	14.7162	EMG1 NOP14 RPS28 WDR3 TSR3 MRPS7	GO_Biological_Process
	251	positive regulation of viral process (GO:0048524)	6/44	0.0102431	0.418166	3.21234	14.7162	POLR2A CFL1 POLR2H POLR2I NELFE POLR2L	GO_Biological_Process
	252	mitotic nuclear envelope disassembly (GO:0007077)	6/44	0.0102431	0.421538	3.21234	14.7162	CTDNEP1 NUP62 BANF1 NUP88 EMD NUP37	GO_Biological_Process
	253	mRNA-containing ribonucleoprotein complex export from nucleus (GO:0071427)	11/100	0.00343066	0.210924	2.59128	14.7055	CHTOP ALYREF NUP62 HNRNPA2B1 SRSF2 DHX38 NUP88 THOC7 THOC6 SRSF9 NUP37	GO_Biological_Process
	254	regulation of signal transduction by p53 class mediator (GO:1901796)	14/138	0.00223263	0.170047	2.38985	14.589	RMI1 PAK1IP1 TOP3A TAF9 NOC2L MAPK14 PML HIPK2 CDK5 CHEK2 CSNK2B CDK2 RAD17 RPS27A	GO_Biological_Process
	255	negative regulation of ubiquitin protein ligase activity (GO:1904667)	9/77	0.00522855	0.283843	2.75343	14.4655	PSMC5 ANAPC16 PSMB3 CDC26 PSMC2 CDK2 RPS27A ANAPC2 ANAPC11	GO_Biological_Process
	256	Senescence-Associated Secretory Phenotype (SASP) Homo sapiens R-HSA-2559582	9/77	0.00522855	0.0727244	2.75343	14.4655	HIST1H2BM ANAPC16 CDK4 CDC26 HIST1H2BL CDK2 RPS27A ANAPC2 ANAPC11	Reactome
	257	SUMOylation Homo sapiens R-HSA-2990846	11/101	0.00370615	0.0561427	2.56563	14.3618	MDC1 HNRNPK PCGF2 NUP62 CDCA8 NUP88 SMC6 SMC1A PML SENP1 NUP37	Reactome
	258	Gene Silencing by RNA Homo sapiens R-HSA-211000	11/101	0.00370615	0.0555923	2.56563	14.3618	HIST1H2BM POLR2A HIST1H2BL NUP62 DROSHA NUP88 POLR2H POLR2I TARBP2 POLR2L NUP37	Reactome
	259	regulation of posttranscriptional gene silencing (GO:0060147)	7/55	0.00834236	0.366992	2.99818	14.3505	POLR2A NUP62 NUP88 POLR2H POLR2I POLR2L NUP37	GO_Biological_Process
	260	regulation of gene silencing by RNA (GO:0060966)	7/55	0.00834236	0.370183	2.99818	14.3505	POLR2A NUP62 NUP88 POLR2H POLR2I POLR2L NUP37	GO_Biological_Process
	261	positive regulation of cellular protein localization (GO:1903829)	8/66	0.00664589	0.33914	2.85541	14.3163	PARD6A NUMA1 DTX3L PDCD10 DDRGK1 NUP62 PARP9 PCNT	GO_Biological_Process
	262	APC/C:Cdc20 mediated degradation of Securin Homo sapiens R-HSA-174154	8/66	0.00664589	0.0854472	2.85541	14.3163	PSMC5 ANAPC16 PSMB3 CDC26 PSMC2 RPS27A ANAPC2 ANAPC11	Reactome
	263	spliceosomal complex (GO:0005681)	12/114	0.00330869	0.0546547	2.4797	14.1621	PRPF4 LSM7 SF3A1 TXNL4B SNRPD2 BUD31 ZMAT5 HNRNPA2B1 DHX38 EFCAB5 HNRNPH3 SNRPA	GO_Cellular_Component
	264	small-subunit processome (GO:0032040)	5/35	0.0153714	0.155811	3.3653	14.051	EMG1 NOP14 PDCD11 WDR3 IMP4	GO_Cellular_Component
	265	nuclear-transcribed mRNA catabolic process, exonucleolytic (GO:0000291)	5/35	0.0153714	0.548535	3.3653	14.051	LSM7 DIS3 EXOSC8 SKIV2L LSM5	GO_Biological_Process
	266	Resolution of Abasic Sites (AP sites) Homo sapiens R-HSA-73933	5/35	0.0153714	0.145175	3.3653	14.051	FEN1 LIG1 APEX1 UNG MUTYH	Reactome
	267	Fanconi Anemia Pathway Homo sapiens R-HSA-6783310	5/35	0.0153714	0.144284	3.3653	14.051	DCLRE1B MUS81 EME2 STRA13 RPS27A	Reactome
	268	Base Excision Repair Homo sapiens R-HSA-73884	5/35	0.0153714	0.146076	3.3653	14.051	FEN1 LIG1 APEX1 UNG MUTYH	Reactome
	269	MTOR	9/78	0.00569379	0.812314	2.71813	14.0483	SZT2 NUMA1 POLR2A AKT1S1 FLNA SMCR8 BRD9 MAF1 APBA3	KEA
	270	Retinoblastoma (RB) in Cancer Homo sapiens WP2446	10/90	0.00479771	0.131037	2.61746	13.9762	DHFR CDC45 MCM7 PRKDC CDK4 CDK2 MCM4 SMC1A TYMS CDC25B	WikiPathways
	271	translation factor activity, RNA binding (GO:0008135)	8/67	0.00727369	0.364001	2.81279	13.8488	EEF1B2 EIF5B COPS5 EEF1D EIF3L GTPBP2 CPEB3 EIF2S1	GO_Molecular_Function
	272	HIV Life Cycle Homo sapiens R-HSA-162587	14/141	0.00272653	0.0458416	2.33901	13.8112	XRCC6 FEN1 LIG1 TAF9 POLR2A NUP62 BANF1 NUP88 POLR2H RPS27A POLR2I NELFE POLR2L NUP37	Reactome
	273	Regulation of APC/C activators between G1/S and early anaphase Homo sapiens R-HSA-176408	9/79	0.00619034	0.0816484	2.68372	13.6461	PSMC5 ANAPC16 PSMB3 CDC26 PSMC2 CDK2 RPS27A ANAPC2 ANAPC11	Reactome
	274	nuclear envelope disassembly (GO:0051081)	6/46	0.0126583	0.485677	3.07267	13.4259	CTDNEP1 NUP62 BANF1 NUP88 EMD NUP37	GO_Biological_Process
	275	negative regulation of autophagy (GO:0010507)	6/46	0.0126583	0.478482	3.07267	13.4259	GOLGA2 CTSA RRAGA CPTP SMCR8 SIRT2	GO_Biological_Process
	276	mitotic spindle assembly (GO:0090307)	6/46	0.0126583	0.482053	3.07267	13.4259	GOLGA2 TUBGCP2 CHEK2 FLNA PIBF1 RHOA	GO_Biological_Process
	277	mRNA transport (GO:0051028)	11/104	0.00464008	0.263093	2.49162	13.3875	CHTOP ALYREF NUP62 HNRNPA2B1 SRSF2 DHX38 NUP88 THOC7 THOC6 SRSF9 NUP37	GO_Biological_Process
	278	regulation of mitotic cell cycle phase transition (GO:1901990)	17/184	0.00221593	0.171332	2.17647	13.3028	ANAPC16 DCTN2 TUBB SSNA1 MAD2L1BP DYNLL1 SIRT2 ANAPC11 PSMC5 PSMB3 CDC26 CDK2 PSMC2 CEP63 PCNT RPS27A ANAPC2	GO_Biological_Process
	279	intracellular protein transport (GO:0006886)	28/347	0.000913991	0.101393	1.90086	13.3017	RPAIN KDELR1 PPP1R10 PHB2 STX10 AP4M1 SNX1 GGA3 NUP62 RAB24 TBC1D10C ARFIP2 NUP88 AP4S1 SEC61B CCHCR1 TBC1D17 TMED5 CTSA RAB2B ACD NUTF2 AP4B1 MCM3AP SGSM2 ERP29 RUNDC1 VIPAS39	GO_Biological_Process
	280	RNA Polymerase I Chain Elongation Homo sapiens R-HSA-73777	7/57	0.0101078	0.112064	2.89298	13.2917	HIST1H2BM CBX3 HIST1H2BL POLR1C POLR1D POLR2H POLR2L	Reactome
	281	IRE1-mediated unfolded protein response (GO:0036498)	7/57	0.0101078	0.42628	2.89298	13.2917	KLHDC3 ACADVL SHC1 ASNA1 DNAJB9 SEC61B YIF1A	GO_Biological_Process
	282	snRNA binding (GO:0017069)	5/36	0.0172439	0.536424	3.27182	13.2846	TOE1 PRPF4 LSM7 MEPCE SNRPA	GO_Molecular_Function
	283	DNA replication Homo sapiens hsa03030	5/36	0.0172439	0.240593	3.27182	13.2846	FEN1 MCM7 LIG1 POLE3 MCM4	KEGG
	284	protein glycosylation (GO:0006486)	13/130	0.00357632	0.217261	2.35571	13.2707	GALNT6 RPN2 ALG5 ALG2 ALG3 B3GALT6 PARP9 SIRT2 GOLGA2 PARP10 TMEM258 POFUT1 MGAT2	GO_Biological_Process
	285	RNA transport (GO:0050658)	9/80	0.00671954	0.339503	2.65018	13.2581	CHTOP ALYREF NUP62 HNRNPA2B1 SRSF2 DHX38 THOC7 THOC6 SRSF9	GO_Biological_Process
	286	Cyclin A:Cdk2-associated events at S phase entry Homo sapiens R-HSA-69656	8/69	0.0086621	0.103539	2.73126	12.9702	PSMC5 PSMB3 CDK4 PSMC2 CDK2 RPS27A CKS1B CDC25B	Reactome
	287	negative regulation of cell death (GO:0060548)	9/81	0.00728275	0.353941	2.61746	12.8838	PSMC5 CDK5 NUP62 AMIGO2 HTRA2 TXNDC12 IKBKG CYR61 HSPA1A	GO_Biological_Process
	288	B-WICH complex positively regulates rRNA expression Homo sapiens R-HSA-5250924	7/58	0.0110858	0.115383	2.8431	12.7999	HIST1H2BM KAT2A HIST1H2BL POLR1C POLR1D POLR2H POLR2L	Reactome
	289	ATR	7/58	0.0110858	0.948946	2.8431	12.7999	MDC1 PRKDC CHEK2 GPS1 RAD17 SMC1A CCDC82	KEA
	290	Epstein-Barr virus infection Homo sapiens hsa05169	18/202	0.00248759	0.0560665	2.09915	12.5874	HSPA1L TRADD MAPK14 PSMC5 IRF3 POLR2A CSNK2B PSMC2 CDK2 POLR1C POLR1D POLR3G IKBKG POLR2H POLR2I HSPA1A NFKBIB POLR2L	KEGG
	291	base-excision repair (GO:0006284)	5/37	0.0192613	0.630066	3.1834	12.5733	RECQL4 LIG1 APEX1 UNG MUTYH	GO_Biological_Process
	292	Activation of ATR in response to replication stress Homo sapiens R-HSA-176187	5/37	0.0192613	0.167442	3.1834	12.5733	CDC45 MCM7 CDK2 RAD17 MCM4	Reactome
	293	positive regulation of ubiquitin protein ligase activity (GO:1904668)	9/82	0.00788132	0.352793	2.58554	12.5224	GOLGA2 PSMC5 ANAPC16 PSMB3 CDC26 PSMC2 RPS27A ANAPC2 ANAPC11	GO_Biological_Process
	294	HATs acetylate histones Homo sapiens R-HSA-3214847	11/107	0.00575164	0.0778763	2.42176	12.4921	HIST1H2BM ENY2 KAT2A ATXN7 HIST1H2BL TAF9 IKBKAP BRD8 ELP5 SUPT7L SUPT3H	Reactome
	295	ATPase activity (GO:0016887)	18/203	0.00262454	0.188803	2.08881	12.4135	HSPA1L ATP5J ATP5I WDR78 DYNLL1 ATP5F1 MYO19 HSPD1 KIF9 PSMC5 KIFC2 ATP5D PSMC2 KIF5A KIF20A ABCD1 PMS1 HSPA1A	GO_Molecular_Function
	296	spliceosomal snRNP complex (GO:0097525)	7/59	0.0121307	0.135257	2.79491	12.3312	PRPF4 SF3A1 LSM7 TXNL4B SNRPD2 LSM5 SNRPA	GO_Cellular_Component
	297	SCF(Skp2)-mediated degradation of p27/p21 Homo sapiens R-HSA-187577	7/59	0.0121307	0.122105	2.79491	12.3312	PSMC5 PSMB3 CDK4 PSMC2 CDK2 RPS27A CKS1B	Reactome
	298	regulation of mitochondrion organization (GO:0010821)	6/48	0.0154468	0.547396	2.94464	12.2802	KAT2A ATPIF1 HTRA2 MARCH5 MYO19 SQSTM1	GO_Biological_Process
	299	intrinsic apoptotic signaling pathway in response to DNA damage (GO:0008630)	6/48	0.0154468	0.543621	2.94464	12.2802	BAG6 CHEK2 HTRA2 CIDEB PML HIPK2	GO_Biological_Process
	300	inorganic anion transmembrane transporter activity (GO:0015103)	6/48	0.0154468	0.522919	2.94464	12.2802	SLC4A8 SLC26A1 ASNA1 SLC26A8 SLC26A11 SLC4A2	GO_Molecular_Function
	301	Integrated Cancer Pathway Homo sapiens WP1971	6/48	0.0154468	0.337512	2.94464	12.2802	BAD CDK4 CHEK2 CDK2 MRE11A CDC25B	WikiPathways
	302	nuclear import (GO:0051170)	8/71	0.0102396	0.428301	2.65432	12.1608	RPAIN MCM3AP SNRPD2 PPP1R10 NUP62 NUTF2 NUP88 GEMIN7	GO_Biological_Process
	303	Cdc20:Phospho-APC/C mediated degradation of Cyclin A Homo sapiens R-HSA-174184	8/71	0.0102396	0.111904	2.65432	12.1608	PSMC5 ANAPC16 PSMB3 CDC26 PSMC2 RPS27A ANAPC2 ANAPC11	Reactome
	304	APC/C:Cdh1 mediated degradation of Cdc20 and other APC/C:Cdh1 targeted proteins in late mitosis/early G1 Homo sapiens R-HSA-174178	8/71	0.0102396	0.112709	2.65432	12.1608	PSMC5 ANAPC16 PSMB3 CDC26 PSMC2 RPS27A ANAPC2 ANAPC11	Reactome
	305	viral process (GO:0016032)	19/220	0.00272972	0.18824	2.03448	12.0107	RPL4 LRSAM1 RPL12 HIPK2 RPS25 RPL7A RRAGA RPS28 PARD6A RPS18 EIF3L NUP62 NUP88 RPL15 RPL18 RPS27A RPS23 RPL19 NUP37	GO_Biological_Process
	306	RNA metabolic process (GO:0016070)	17/191	0.00327139	0.206098	2.09671	11.9985	DDX5 LIG1 DIS3 DDX31 PRPF4 LSM7 HNRNPK POLR2A HNRNPA2B1 DHX38 DROSHA SKIV2L HNRNPH2 HNRNPH3 POLR2H POLR2I POLR2L	GO_Biological_Process
	307	protein localization to nucleus (GO:0034504)	10/96	0.00754647	0.346934	2.45387	11.9913	RPAIN CTDNEP1 MCM3AP PPP1R10 NUP62 PAF1 NUTF2 NUP88 SUPT7L PML	GO_Biological_Process
	308	SUMO E3 ligases SUMOylate target proteins Homo sapiens R-HSA-3108232	10/96	0.00754647	0.0916357	2.45387	11.9913	MDC1 HNRNPK PCGF2 NUP62 CDCA8 NUP88 SMC6 SMC1A PML NUP37	Reactome
	309	mitotic spindle (GO:0072686)	9/84	0.00919006	0.113855	2.52398	11.8365	GOLGA2 IK NUMA1 NUP62 TACC3 IKBKG SMC1A DYNLL1 SIRT2	GO_Cellular_Component
	310	Mitotic G1-G1/S phases Homo sapiens R-HSA-453279	13/136	0.00525075	0.0723752	2.25178	11.8205	MCM7 TYMS CKS1B DHFR PSMC5 CDC45 CDK4 PSMB3 CDK2 PSMC2 MCM4 TK2 RPS27A	Reactome
	311	large ribosomal subunit (GO:0015934)	8/72	0.0111038	0.130323	2.61746	11.7798	RPL4 RPL7A RPL36AL RPL12 RPL15 RPL18 MRPL10 RPL19	GO_Cellular_Component
	312	APC:Cdc20 mediated degradation of cell cycle proteins prior to satisfation of the cell cycle checkpoint Homo sapiens R-HSA-179419	8/72	0.0111038	0.114789	2.61746	11.7798	PSMC5 ANAPC16 PSMB3 CDC26 PSMC2 RPS27A ANAPC2 ANAPC11	Reactome
	313	chromosome, centromeric region (GO:0000775)	6/49	0.0169891	0.16472	2.88455	11.7551	CENPT CBX3 CDCA8 NCAPD2 SMC1A CENPB	GO_Cellular_Component
	314	N-Glycan biosynthesis Homo sapiens hsa00510	6/49	0.0169891	0.24889	2.88455	11.7551	RPN2 ALG5 MGAT4B ALG2 ALG3 MGAT2	KEGG
	315	Lysosome Homo sapiens hsa04142	12/123	0.00610706	0.105257	2.29826	11.7172	CTSA AP4M1 GALNS GNPTG CLN3 GGA3 NPC2 IDUA AP4S1 AP4B1 GLA SGSH	KEGG
	316	Synthesis of DNA Homo sapiens R-HSA-69239	10/97	0.0081034	0.0976237	2.42857	11.6947	FEN1 PSMC5 CDC45 LIG1 MCM7 PSMB3 CDK2 PSMC2 MCM4 RPS27A	Reactome
	317	CHEK1	13/137	0.0055826	1	2.23535	11.5972	MDC1 CHTOP XRCC6 FEN1 LIG1 HDLBP CDC25B EML3 CSNK2B HNRNPA2B1 MCM4 TRIP12 RPL19	KEA
	318	Regulation of TP53 Activity Homo sapiens R-HSA-5633007	14/151	0.00505903	0.071012	2.1841	11.5464	RMI1 TOP3A TAF9 MRE11A NOC2L MAPK14 PML HIPK2 CDK5 CHEK2 CSNK2B CDK2 RAD17 RPS27A	Reactome
	319	Non-alcoholic fatty liver disease (NAFLD) Homo sapiens hsa04932	14/151	0.00505903	0.105878	2.1841	11.5464	NDUFB9 NDUFA13 NDUFA7 NDUFB11 COX4I1 NDUFA3 NDUFA2 NDUFC1 UQCR10 EIF2S1 UQCRQ NDUFS6 FAS NDUFS1	KEGG
	320	regulation of type I interferon production (GO:0032479)	9/85	0.00990298	0.421124	2.49428	11.5109	XRCC6 IRF3 PRKDC POLR1C POLR3G POLR2H RPS27A PQBP1 POLR2L	GO_Biological_Process
	321	Regulation of mitotic cell cycle Homo sapiens R-HSA-453276	9/85	0.00990298	0.110595	2.49428	11.5109	PSMC5 ANAPC16 PSMB3 CDC26 PSMC2 CDK2 RPS27A ANAPC2 ANAPC11	Reactome
	322	APC/C-mediated degradation of cell cycle proteins Homo sapiens R-HSA-174143	9/85	0.00990298	0.111409	2.49428	11.5109	PSMC5 ANAPC16 PSMB3 CDC26 PSMC2 CDK2 RPS27A ANAPC2 ANAPC11	Reactome
	323	cytosolic ribosome (GO:0022626)	12/124	0.00650813	0.0853714	2.27972	11.4777	RPL4 RPS25 RPL7A RPS28 RPL36AL RPS18 RPL12 RPL15 RPL18 RPS27A RPS23 RPL19	GO_Cellular_Component
	324	transcription-coupled nucleotide-excision repair (GO:0006283)	8/73	0.0120206	0.479229	2.5816	11.4136	COPS5 LIG1 POLR2A GPS1 POLR2H RPS27A POLR2I POLR2L	GO_Biological_Process
	325	Positive epigenetic regulation of rRNA expression Homo sapiens R-HSA-5250913	8/73	0.0120206	0.123433	2.5816	11.4136	HIST1H2BM KAT2A CBX3 HIST1H2BL POLR1C POLR1D POLR2H POLR2L	Reactome
	326	Transcriptional Regulation by TP53 Homo sapiens R-HSA-3700989	27/348	0.00197266	0.0368069	1.82771	11.3836	MDC1 COX4I1 TAF9 NOC2L PRDX5 POLR2A CHEK2 COX11 POLR2H RPS27A POLR2I NELFE POLR2L PRELID1 G6PD RMI1 TOP3A MRE11A MAPK14 PML HIPK2 RRAGA CDK5 CSNK2B CDK2 RAD17 FAS	Reactome
	327	mitotic DNA damage checkpoint (GO:0044773)	5/39	0.0237464	0.680776	3.02014	11.2963	MUS81 MDC1 EME2 CHEK2 CDK2	GO_Biological_Process
	328	snRNP Assembly Homo sapiens R-HSA-191859	6/50	0.018634	0.165756	2.82686	11.2587	SNRPD2 NUP62 NUP88 GEMIN7 WDR77 NUP37	Reactome
	329	Metabolism of non-coding RNA Homo sapiens R-HSA-194441	6/50	0.018634	0.166726	2.82686	11.2587	SNRPD2 NUP62 NUP88 GEMIN7 WDR77 NUP37	Reactome
	330	Resolution of Sister Chromatid Cohesion Homo sapiens R-HSA-2500257	10/99	0.0093116	0.106319	2.37951	11.1278	CENPT ZWILCH MIS12 CENPL CDCA8 B9D2 CENPO SMC1A SKA2 NUP37	Reactome
	331	mitotic spindle organization (GO:0007052)	8/74	0.0129919	0.480418	2.54672	11.0615	GOLGA2 DCTN2 TUBGCP2 CHEK2 FLNA PCNT PIBF1 RHOA	GO_Biological_Process
	332	APC/C:Cdc20 mediated degradation of mitotic proteins Homo sapiens R-HSA-176409	8/74	0.0129919	0.129076	2.54672	11.0615	PSMC5 ANAPC16 PSMB3 CDC26 PSMC2 RPS27A ANAPC2 ANAPC11	Reactome
	333	PML body (GO:0016605)	7/62	0.0156895	0.155501	2.65968	11.0503	CHEK2 TOP3A SMC6 LRCH4 SQSTM1 PML HIPK2	GO_Cellular_Component
	334	G2/M transition of mitotic cell cycle (GO:0000086)	12/126	0.00737251	0.351607	2.24354	11.0158	DCTN2 CHEK2 TUBB SSNA1 CDK2 FBXL15 CEP63 MASTL DYNLL1 PCNT RPS27A CDC25B	GO_Biological_Process
	335	cell cycle G2/M phase transition (GO:0044839)	12/127	0.00783723	0.353924	2.22587	10.793	DCTN2 CHEK2 TUBB SSNA1 CDK2 FBXL15 CEP63 MASTL DYNLL1 PCNT RPS27A CDC25B	GO_Biological_Process
	336	Nuclear Envelope Breakdown Homo sapiens R-HSA-2980766	6/51	0.0203845	0.175215	2.77143	10.7891	CTDNEP1 NUP62 BANF1 NUP88 EMD NUP37	Reactome
	337	SUMOylation of DNA damage response and repair proteins Homo sapiens R-HSA-3108214	8/75	0.0140194	0.136622	2.51276	10.7227	MDC1 PCGF2 NUP62 NUP88 SMC6 SMC1A PML NUP37	Reactome
	338	Estrogen signalling Mus musculus WP1244	8/75	0.0140194	0.322446	2.51276	10.7227	POLR2A TAF9 ILK IKBKG POLR2H AK6 POLR2I MAPK14	WikiPathways
	339	Activation of APC/C and APC/C:Cdc20 mediated degradation of mitotic proteins Homo sapiens R-HSA-176814	8/75	0.0140194	0.135757	2.51276	10.7227	PSMC5 ANAPC16 PSMB3 CDC26 PSMC2 RPS27A ANAPC2 ANAPC11	Reactome
	340	RHO GTPases Activate Formins Homo sapiens R-HSA-5663220	11/114	0.00916124	0.106998	2.27306	10.6669	CENPT ZWILCH MIS12 CENPL CDCA8 B9D2 CENPO PFN1 RHOA SKA2 NUP37	Reactome
	341	polysome (GO:0005844)	7/63	0.0170249	0.161555	2.61746	10.6611	RPL7A RPS28 RPL18 EIF2S1 LARP6 RPL19 RPS23	GO_Cellular_Component
	342	Herpes simplex infection Homo sapiens hsa05168	16/185	0.00560195	0.102586	2.03737	10.563	ALYREF MED8 EIF2S1 PML PPP1CA HNRNPK IRF3 POLR2A EEF1D CSNK2B CDK2 SRSF2 FAS IKBKG SRSF9 NFKBIB	KEGG
	343	positive regulation of ubiquitin-protein ligase activity involved in regulation of mitotic cell cycle transition (GO:0051437)	8/76	0.0151048	0.542816	2.4797	10.3967	PSMC5 ANAPC16 PSMB3 CDC26 PSMC2 RPS27A ANAPC2 ANAPC11	GO_Biological_Process
	344	positive regulation of apoptotic signaling pathway (GO:2001235)	8/76	0.0151048	0.546666	2.4797	10.3967	BCAP31 TNFRSF12A BAD HTRA2 CIDEB FAS LTBR PML	GO_Biological_Process
	345	Transcription-Coupled Nucleotide Excision Repair (TC-NER) Homo sapiens R-HSA-6781827	8/76	0.0151048	0.14444	2.4797	10.3967	COPS5 LIG1 POLR2A GPS1 POLR2H RPS27A POLR2I POLR2L	Reactome
	346	Nucleosome assembly Homo sapiens R-HSA-774815	6/52	0.0222433	0.189068	2.71813	10.3444	CENPT HIST1H2BM HIST1H2BL CENPL STRA13 CENPO	Reactome
	347	Deposition of new CENPA-containing nucleosomes at the centromere Homo sapiens R-HSA-606279	6/52	0.0222433	0.190124	2.71813	10.3444	CENPT HIST1H2BM HIST1H2BL CENPL STRA13 CENPO	Reactome
	348	RNA Polymerase I, RNA Polymerase III, and Mitochondrial Transcription Homo sapiens R-HSA-504046	11/116	0.0103762	0.112593	2.23387	10.2048	HIST1H2BM KAT2A GTF3C4 CBX3 HIST1H2BL POLR1C POLR1D POLR3G TFB2M POLR2H POLR2L	Reactome
	349	positive regulation of viral transcription (GO:0050434)	5/41	0.0288543	0.732554	2.87282	10.1856	POLR2A POLR2H POLR2I NELFE POLR2L	GO_Biological_Process
	350	regulation of cytokinesis (GO:0032465)	8/77	0.0162499	0.552822	2.44749	10.0829	CSPP1 ZFYVE19 CALM3 KIF20A FSD1 MYO19 RHOA CDC25B	GO_Biological_Process
	351	RNA polymerase II transcribes snRNA genes Homo sapiens R-HSA-6807505	8/77	0.0162499	0.149773	2.44749	10.0829	VWA9 POLR2A ASUN TAF9 CPSF3L POLR2H POLR2I POLR2L	Reactome
	352	RNA degradation Homo sapiens hsa03018	8/77	0.0162499	0.250591	2.44749	10.0829	LSM7 DIS3 EXOSC8 SKIV2L LSM5 ENO3 PFKM HSPD1	KEGG
	353	DNA-directed RNA polymerase II, holoenzyme (GO:0016591)	9/90	0.0141083	0.146332	2.35571	10.0377	KAT2A POLR2A TAF9 MED8 PAF1 POLR2H POLR2I SUPT3H POLR2L	GO_Cellular_Component
	354	regulation of cell division (GO:0051302)	7/65	0.0199325	0.631773	2.53692	9.93307	CSPP1 CIB1 CALM3 KIF20A FSD1 MYO19 SIRT2	GO_Biological_Process
	355	mitotic cell cycle phase transition (GO:0044772)	18/221	0.00638511	0.332482	1.91868	9.6966	MCM7 DCTN2 TUBB SSNA1 FBXL15 DYNLL1 MASTL CDC25B CDC45 CDK4 CHEK2 CDK2 POLE3 TACC3 MCM4 CEP63 RPS27A PCNT	GO_Biological_Process
	356	Homologous DNA Pairing and Strand Exchange Homo sapiens R-HSA-5693579	5/42	0.0316488	0.24333	2.80442	9.68381	RMI1 TOP3A XRCC3 MRE11A RAD17	Reactome
	357	DNA Replication Homo sapiens R-HSA-69306	10/105	0.0137694	0.135918	2.24354	9.61423	FEN1 PSMC5 CDC45 LIG1 MCM7 PSMB3 CDK2 PSMC2 MCM4 RPS27A	Reactome
	358	RNA export from nucleus (GO:0006405)	11/119	0.0124259	0.487763	2.17755	9.55503	CHTOP ALYREF NUP62 HNRNPA2B1 SRSF2 DHX38 NUP88 THOC7 THOC6 SRSF9 NUP37	GO_Biological_Process
	359	Cellular responses to stress Homo sapiens R-HSA-2262752	27/367	0.00410493	0.0592504	1.73309	9.52429	HIST1H2BM ANAPC16 HIST1H2BL ANAPC11 PRDX5 CDC26 NUP62 NUP88 RPS27A ACD HSPA1L TXNRD2 ATG9A MRE11A DYNLL1 MAPK14 DNAJC2 RRAGA CDK4 CDK2 AKT1S1 COL4A6 ATG4B TERF2IP HSPA1A ANAPC2 NUP37	Reactome
	360	protein targeting to mitochondrion (GO:0006626)	6/54	0.0262957	0.709985	2.61746	9.52323	MIPEP TIMM10B NDUFA13 TIMM17B TOMM40L HSPD1	GO_Biological_Process
	361	Meiotic recombination Homo sapiens R-HSA-912446	6/54	0.0262957	0.208458	2.61746	9.52323	HIST1H2BM CDK4 HIST1H2BL TOP3A CDK2 MRE11A	Reactome
	362	anaphase-promoting complex-dependent catabolic process (GO:0031145)	8/79	0.0187257	0.616499	2.38553	9.4893	PSMC5 ANAPC16 PSMB3 CDC26 PSMC2 RPS27A ANAPC2 ANAPC11	GO_Biological_Process
	363	Recruitment of mitotic centrosome proteins and complexes Homo sapiens R-HSA-380270	8/79	0.0187257	0.163716	2.38553	9.4893	NUMA1 DCTN2 TUBGCP2 TUBB SSNA1 CEP63 DYNLL1 PCNT	Reactome
	364	RNA Polymerase I Transcription Homo sapiens R-HSA-73864	8/79	0.0187257	0.165609	2.38553	9.4893	HIST1H2BM KAT2A CBX3 HIST1H2BL POLR1C POLR1D POLR2H POLR2L	Reactome
	365	Centrosome maturation Homo sapiens R-HSA-380287	8/79	0.0187257	0.164657	2.38553	9.4893	NUMA1 DCTN2 TUBGCP2 TUBB SSNA1 CEP63 DYNLL1 PCNT	Reactome
	366	positive regulation of I-kappaB kinase/NF-kappaB signaling (GO:0043123)	14/163	0.00974217	0.417767	2.02331	9.37054	TRADD RHOA SHARPIN DDRGK1 EEF1D MIER1 NUP62 S100A13 TERF2IP FLNA IKBKG LTBR RPS27A CC2D1A	GO_Biological_Process
	367	RHO GTPase Effectors Homo sapiens R-HSA-195258	20/255	0.00633394	0.0821265	1.84762	9.35233	CENPT HIST1H2BM ZWILCH HIST1H2BL MIS12 CDCA8 NOXO1 ARPC5 RHOA SKA2 KLC4 DLG4 KIF5A CENPL FLNA TAX1BP3 CENPO B9D2 PFN1 NUP37	Reactome
	368	DNA replication (GO:0006260)	11/120	0.0131732	0.483619	2.1594	9.34928	RPAIN RECQL4 FEN1 CDC45 MCM7 RMI1 CDK2 TOP3A POLE3 RAD17 MCM4	GO_Biological_Process
	369	regulation of gene silencing by miRNA (GO:0060964)	7/67	0.0231696	0.69143	2.46119	9.26618	POLR2A NUP62 NUP88 POLR2H POLR2I POLR2L NUP37	GO_Biological_Process
	370	intrinsic apoptotic signaling pathway by p53 class mediator (GO:0072332)	5/43	0.0346069	0.77797	2.7392	9.21385	BAG6 DDX5 RRP8 PML HIPK2	GO_Biological_Process
	371	histone H3 acetylation (GO:0043966)	5/43	0.0346069	0.774558	2.7392	9.21385	KAT2A TAF9 POLE3 SUPT7L SUPT3H	GO_Biological_Process
	372	Tat-mediated elongation of the HIV-1 transcript Homo sapiens R-HSA-167246	5/43	0.0346069	0.253343	2.7392	9.21385	POLR2A POLR2H POLR2I NELFE POLR2L	Reactome
	373	HIV Transcription Elongation Homo sapiens R-HSA-167169	5/43	0.0346069	0.254561	2.7392	9.21385	POLR2A POLR2H POLR2I NELFE POLR2L	Reactome
	374	Formation of HIV-1 elongation complex containing HIV-1 Tat Homo sapiens R-HSA-167200	5/43	0.0346069	0.252136	2.7392	9.21385	POLR2A POLR2H POLR2I NELFE POLR2L	Reactome
	375	spindle assembly (GO:0051225)	8/80	0.0200598	0.628006	2.35571	9.20857	GOLGA2 NUMA1 TUBGCP2 CHEK2 FLNA CEP63 PIBF1 RHOA	GO_Biological_Process
	376	positive regulation of cell cycle process (GO:0090068)	10/107	0.0155623	0.543934	2.2016	9.16505	GEN1 FEN1 NUMA1 CSPP1 XRCC3 NUP62 RRP8 RHOA SIRT2 CDC25B	GO_Biological_Process
	377	DNA recombination (GO:0006310)	6/55	0.0284941	0.727027	2.56987	9.14374	RPAIN GEN1 RECQL4 RMI1 TOP3A XRCC3	GO_Biological_Process
	378	microtubule (GO:0005874)	17/210	0.00836677	0.106617	1.90701	9.12214	NUMA1 TUBGCP2 TUBB SIRT2 SKA2 KIF9 KIFC2 CDK5 KIF5A KRIT1 CALM3 KIF20A FSD1 GAS8 CCT5 ANAPC2 ENKD1	GO_Cellular_Component
	379	Cyclin E associated events during G1/S transition Homo sapiens R-HSA-69202	7/68	0.0249167	0.200645	2.425	8.95362	PSMC5 PSMB3 CDK4 PSMC2 CDK2 RPS27A CKS1B	Reactome
	380	negative regulation of programmed cell death (GO:0043069)	29/408	0.00487884	0.27359	1.6744	8.9126	PRKDC SHC1 AMIGO2 TAF9 CIB1 PHB2 HSPD1 CLN3 PRDX5 DDRGK1 PDCD10 CFL1 NUP62 FLNA RPS27A PRELID1 SPHK2 HYPK THOC6 PSMC5 HNRNPK COPS5 KRT18 YME1L1 FAS NAA15 ATF5 SQSTM1 HSPA1A	GO_Biological_Process
	381	Metabolic pathways Homo sapiens hsa01100	74/1239	0.00183678	0.0489252	1.40696	8.8635	NDUFA13 ACADVL CHPF COX4I1 DGKA PIGW CSAD COMT ENO3 SGSH IL4I1 UROD DSE TK2 TK1 ENOPH1 G6PD ATP6V1G2 SPHK2 ALG5 IPMK ALG2 ALG3 NME3 NDUFC1 ATP5F1 ACOX1 NDUFS6 NME7 POLR1C POLR1D NDUFS1 PAFAH1B3 RBKS NDUFB9 LIPT1 RPN2 IDUA NDUFB11 COX15 ATP5J ATP5I UQCR10 AK6 TYMS NFS1 POLR2A PPCS ATP5D AFMID COX11 CEPT1 MGAT2 POLR2H POLR2I ATP6V1D POLR2L GALNT6 NDUFA7 IDH3G NDUFA3 NDUFA2 B3GALT6 DHFR GALNS G6PC3 …	KEGG
	382	regulation of tumor necrosis factor-mediated signaling pathway (GO:0010803)	6/56	0.0308101	0.755885	2.52398	8.78322	SHARPIN TRADD SPPL2B IKBKG RPS27A HSPA1A	GO_Biological_Process
	383	protein import (GO:0017038)	6/56	0.0308101	0.752268	2.52398	8.78322	RPAIN MCM3AP PPP1R10 NUP62 NUTF2 NUP88	GO_Biological_Process
	384	chromosome organization (GO:0051276)	6/56	0.0308101	0.759536	2.52398	8.78322	CENPT COPS5 MSH3 GPS1 CDCA8 RPS27A	GO_Biological_Process
	385	cell cortex part (GO:0044448)	5/44	0.0377305	0.271416	2.67695	8.77312	NUMA1 DLG4 SEPT1 EMD SEPT2	GO_Cellular_Component
	386	RNA Polymerase II Transcription Pre-Initiation And Promoter Opening Homo sapiens R-HSA-73779	5/44	0.0377305	0.261211	2.67695	8.77312	POLR2A TAF9 POLR2H POLR2I POLR2L	Reactome
	387	RNA Polymerase II Transcription Initiation Homo sapiens R-HSA-75953	5/44	0.0377305	0.262399	2.67695	8.77312	POLR2A TAF9 POLR2H POLR2I POLR2L	Reactome
	388	RNA Polymerase II Transcription Initiation And Promoter Clearance Homo sapiens R-HSA-76042	5/44	0.0377305	0.263597	2.67695	8.77312	POLR2A TAF9 POLR2H POLR2I POLR2L	Reactome
	389	RNA Polymerase II Transcription Elongation Homo sapiens R-HSA-75955	5/44	0.0377305	0.268501	2.67695	8.77312	POLR2A POLR2H POLR2I NELFE POLR2L	Reactome
	390	RNA Polymerase II Promoter Escape Homo sapiens R-HSA-73776	5/44	0.0377305	0.264806	2.67695	8.77312	POLR2A TAF9 POLR2H POLR2I POLR2L	Reactome
	391	RNA Polymerase II HIV Promoter Escape Homo sapiens R-HSA-167162	5/44	0.0377305	0.266026	2.67695	8.77312	POLR2A TAF9 POLR2H POLR2I POLR2L	Reactome
	392	Kinesins Homo sapiens R-HSA-983189	5/44	0.0377305	0.271022	2.67695	8.77312	KLC4 KIF9 KIFC2 KIF5A KIF20A	Reactome
	393	HIV Transcription Initiation Homo sapiens R-HSA-167161	5/44	0.0377305	0.260035	2.67695	8.77312	POLR2A TAF9 POLR2H POLR2I POLR2L	Reactome
	394	Formation of RNA Pol II elongation complex Homo sapiens R-HSA-112382	5/44	0.0377305	0.267258	2.67695	8.77312	POLR2A POLR2H POLR2I NELFE POLR2L	Reactome
	395	Formation of HIV elongation complex in the absence of HIV Tat Homo sapiens R-HSA-167152	5/44	0.0377305	0.269756	2.67695	8.77312	POLR2A POLR2H POLR2I NELFE POLR2L	Reactome
	396	protein stabilization (GO:0050821)	13/152	0.0128776	0.479668	2.01475	8.76874	STXBP4 TAF9 PHB2 HYPK HSPD1 BAG6 PDCD10 CHEK2 FLNA NAA15 PFN1 CCT5 HSPA1A	GO_Biological_Process
	397	tumor necrosis factor-mediated signaling pathway (GO:0033209)	11/123	0.0156204	0.542252	2.10673	8.76228	PSMC5 KARS TNFRSF12A PSMB3 TRADD PSMC2 ILK FAS LTBR RPS27A TXNDC17	GO_Biological_Process
	398	retrograde transport, endosome to Golgi (GO:0042147)	8/82	0.0229279	0.692315	2.29826	8.67683	SNX1 VPS52 SGSM2 TBC1D10C ZFYVE21 TBC1D17 SNX5 STX10	GO_Biological_Process
	399	positive regulation of transmembrane receptor protein serine/threonine kinase signaling pathway (GO:0090100)	8/82	0.0229279	0.688243	2.29826	8.67683	GDF9 NUMA1 TGFB3 CSNK2B FBXL15 INHA CYR61 HIPK2	GO_Biological_Process
	400	M/G1 Transition Homo sapiens R-HSA-68874	8/82	0.0229279	0.18962	2.29826	8.67683	PSMC5 CDC45 MCM7 PSMB3 PSMC2 CDK2 MCM4 RPS27A	Reactome
	401	DNA Replication Pre-Initiation Homo sapiens R-HSA-69002	8/82	0.0229279	0.190651	2.29826	8.67683	PSMC5 CDC45 MCM7 PSMB3 PSMC2 CDK2 MCM4 RPS27A	Reactome
	402	cytosolic large ribosomal subunit (GO:0022625)	7/69	0.0267519	0.209322	2.38985	8.65402	RPL4 RPL7A RPL36AL RPL12 RPL15 RPL18 RPL19	GO_Cellular_Component
	403	cellular protein localization (GO:0034613)	24/327	0.00675319	0.337858	1.72896	8.64091	CTSA RAB2B ACD KDELR1 ATG9A SEPT1 SEPT2 STX10 AP4M1 RRAGA SNX1 GGA3 HGS SGSM2 RAB24 TBC1D10C ERP29 RUNDC1 ARFIP2 FLNA VIPAS39 TBC1D17 TMED5 GAS8	GO_Biological_Process
	404	mitochondrial intermembrane space (GO:0005758)	6/57	0.0332457	0.243075	2.4797	8.44047	COA4 TIMM10B PRELID1 CMC4 HTRA2 NDUFS1	GO_Cellular_Component
	405	Meiotic synapsis Homo sapiens R-HSA-1221632	6/57	0.0332457	0.245729	2.4797	8.44047	DIDO1 HIST1H2BM ACD HIST1H2BL TERF2IP SMC1A	Reactome
	406	I-kappaB kinase/NF-kappaB signaling (GO:0007249)	6/57	0.0332457	0.757378	2.4797	8.44047	SHARPIN NKIRAS1 TRADD NFKBIL1 IKBKG RPS27A	GO_Biological_Process
	407	Switching of origins to a post-replicative state Homo sapiens R-HSA-69052	7/70	0.028677	0.223856	2.35571	8.36669	PSMC5 MCM7 PSMB3 PSMC2 CDK2 MCM4 RPS27A	Reactome
	408	Orc1 removal from chromatin Homo sapiens R-HSA-68949	7/70	0.028677	0.222719	2.35571	8.36669	PSMC5 MCM7 PSMB3 PSMC2 CDK2 MCM4 RPS27A	Reactome
	409	SUMOylation of RNA binding proteins Homo sapiens R-HSA-4570464	5/45	0.0410211	0.27288	2.61746	8.35929	HNRNPK PCGF2 NUP62 NUP88 NUP37	Reactome
	410	ubiquitin-like protein ligase binding (GO:0044389)	22/297	0.0083373	0.369086	1.74497	8.35321	HSPA1L DTX3L TUBB SMC6 PARP9 RNF40 PML HSPD1 BAG6 RRAGA POLR2A HGS DDRGK1 CHEK2 SLC22A18 IKBKG LTBR RPS27A SQSTM1 BLZF1 HSPA1A ANAPC2	GO_Molecular_Function
	411	mRNA metabolic process (GO:0016071)	9/97	0.0220359	0.685665	2.18571	8.33868	NUDT21 DDX5 SF3A1 DIS3 HNRNPA2B1 SRSF2 LSM5 SRSF9 HSPA1A	GO_Biological_Process
	412	microtubule organizing center part (GO:0044450)	11/126	0.0183938	0.170909	2.05657	8.21754	PARD6A KRT18 KIAA0753 CNTROB CEP63 CCHCR1 PCNT CCDC151 PIBF1 SIRT2 HSPA1A	GO_Cellular_Component
	413	regulation of cell cycle G2/M phase transition (GO:1902749)	8/84	0.0260731	0.707717	2.24354	8.18185	DCTN2 TUBB SSNA1 CDK2 CEP63 DYNLL1 ATF5 PCNT	GO_Biological_Process
	414	histone modification (GO:0016570)	9/98	0.0233853	0.69381	2.16341	8.125	ENY2 KAT2A PRMT7 ATXN7 MIER1 CDK2 SIRT2 SUPT3H MAP3K12	GO_Biological_Process
	415	damaged DNA binding (GO:0003684)	5/46	0.04448	0.867737	2.56056	7.97029	DCLRE1B FEN1 MSH3 APEX1 UNG	GO_Molecular_Function
	416	double-stranded DNA binding (GO:0003690)	9/99	0.0247927	0.663637	2.14156	7.91778	XRCC6 FEN1 MSH3 PRKDC APEX1 XRCC3 SAFB2 SAFB PQBP1	GO_Molecular_Function
	417	G2/M Transition Homo sapiens R-HSA-69275	14/173	0.0158048	0.147448	1.90636	7.9065	NUMA1 DCTN2 TUBGCP2 TUBB SSNA1 DYNLL1 CDC25B PSMC5 PSMB3 CDK2 PSMC2 CEP63 PCNT RPS27A	Reactome
	418	SCF-dependent proteasomal ubiquitin-dependent protein catabolic process (GO:0031146)	7/72	0.0328032	0.757442	2.29028	7.8264	PSMC5 FBXW5 PSMB3 PSMC2 FBXL15 RPS27A FBXO9	GO_Biological_Process
	419	Removal of licensing factors from origins Homo sapiens R-HSA-69300	7/72	0.0328032	0.24846	2.29028	7.8264	PSMC5 MCM7 PSMB3 PSMC2 CDK2 MCM4 RPS27A	Reactome
	420	Telomere Maintenance Homo sapiens R-HSA-157579	6/59	0.0384824	0.262849	2.39564	7.80392	HIST1H2BM FEN1 ACD LIG1 HIST1H2BL TERF2IP	Reactome
	421	DNA Damage/Telomere Stress Induced Senescence Homo sapiens R-HSA-2559586	6/59	0.0384824	0.264028	2.39564	7.80392	HIST1H2BM ACD HIST1H2BL CDK2 TERF2IP MRE11A	Reactome
	422	nuclear-transcribed mRNA catabolic process (GO:0000956)	14/174	0.0165418	0.559026	1.8954	7.77468	RPL4 DDX5 RPL12 LSM5 RPS25 RPL7A RPS28 RPS18 EXOSC8 RPL15 RPL18 RPS27A RPS23 RPL19	GO_Biological_Process
	423	Regulation of mRNA stability by proteins that bind AU-rich elements Homo sapiens R-HSA-450531	8/86	0.0295065	0.228005	2.19136	7.72048	PSMC5 DIS3 PSMB3 EXOSC8 PSMC2 RPS27A MAPK14 HSPA1A	Reactome
	424	HIV Infection Homo sapiens R-HSA-162906	17/222	0.014007	0.137377	1.80392	7.6995	XRCC6 FEN1 LIG1 TAF9 PSMC5 POLR2A PSMB3 PSMC2 NUP62 NUP88 BANF1 POLR2H RPS27A POLR2I NELFE POLR2L NUP37	Reactome
	425	Mitotic G2-G2/M phases Homo sapiens R-HSA-453274	14/175	0.0173048	0.155743	1.88457	7.64527	NUMA1 DCTN2 TUBGCP2 TUBB SSNA1 DYNLL1 CDC25B PSMC5 PSMB3 CDK2 PSMC2 CEP63 PCNT RPS27A	Reactome
	426	S-adenosylmethionine-dependent methyltransferase activity (GO:0008757)	5/47	0.0481081	0.893103	2.50608	7.6042	PRMT7 LRTOMT MEPCE COMT RRP8	GO_Molecular_Function
	427	RNA Polymerase I Transcription Initiation Homo sapiens R-HSA-73762	5/47	0.0481081	0.305417	2.50608	7.6042	KAT2A POLR1C POLR1D POLR2H POLR2L	Reactome
	428	endonuclease activity (GO:0004519)	7/73	0.0350074	0.805871	2.2589	7.57228	MUS81 GEN1 FEN1 DIS3 APEX1 XRCC3 DNASE1L1	GO_Molecular_Function
	429	protein processing (GO:0016485)	9/101	0.0277859	0.742363	2.09915	7.52173	PSENEN CLN3 SPCS2 ADAMTS13 SPCS1 SPPL2B YME1L1 HTRA2 TMEM208	GO_Biological_Process
	430	intrinsic apoptotic signaling pathway (GO:0097193)	9/101	0.0277859	0.738496	2.09915	7.52173	BAG6 PPP1R15A DDX5 BAD CHEK2 HTRA2 CIDEB RRP8 HIPK2	GO_Biological_Process
	431	single-stranded DNA binding (GO:0003697)	8/87	0.0313348	0.767368	2.16617	7.50152	CDC45 HNRNPK MSH3 XRCC3 LONP1 POLR2H PMS1 HSPD1	GO_Molecular_Function
	432	positive regulation of protein ubiquitination involved in ubiquitin-dependent protein catabolic process (GO:2000060)	8/87	0.0313348	0.761434	2.16617	7.50152	PSMC5 ANAPC16 PSMB3 CDC26 PSMC2 RPS27A ANAPC2 ANAPC11	GO_Biological_Process
	433	Cellular Senescence Homo sapiens R-HSA-2559583	13/161	0.0198963	0.171985	1.90213	7.45106	HIST1H2BM ACD ANAPC16 HIST1H2BL MRE11A MAPK14 ANAPC11 CDK4 CDC26 CDK2 TERF2IP RPS27A ANAPC2	Reactome
	434	RNA processing (GO:0006396)	15/193	0.0178793	0.596326	1.83086	7.36761	SF3A1 LSM5 NUDT21 PRPF4 LSM7 HNRNPK SNRPD2 RSRC1 HNRNPA2B1 ZMAT5 SRSF2 DHX38 DROSHA HNRNPH3 SRSF9	GO_Biological_Process
	435	TP53 Regulates Transcription of DNA Repair Genes Homo sapiens R-HSA-6796648	6/61	0.0442164	0.289108	2.31709	7.22623	MDC1 POLR2A POLR2H POLR2I NELFE POLR2L	Reactome
	436	TNF-alpha NF-kB Signaling Pathway Mus musculus WP246	14/179	0.0206271	0.42924	1.84246	7.15085	RPL4 MCM7 TRADD IKBKAP PML NKIRAS1 CSNK2B POLR1C PSMC2 POLR1D FLNA IKBKG POLR2H NFKBIB	WikiPathways
	437	Cell Cycle Homo sapiens WP179	9/103	0.0310244	0.589463	2.05839	7.14875	CDC45 MCM7 PRKDC CDK4 CHEK2 CDK2 MCM4 SMC1A CDC25B	WikiPathways
	438	purine ribonucleotide biosynthetic process (GO:0009152)	7/75	0.0397049	0.854911	2.19867	7.09351	SLC26A1 PPCS ATP5D ATP5J ATP5I PTH2 ATP5F1	GO_Biological_Process
	439	Regulation of DNA replication Homo sapiens R-HSA-69304	7/75	0.0397049	0.269993	2.19867	7.09351	PSMC5 MCM7 PSMB3 PSMC2 CDK2 MCM4 RPS27A	Reactome
	440	Ribosome biogenesis in eukaryotes Homo sapiens hsa03008	8/89	0.0352204	0.429982	2.11749	7.08541	EMG1 CIRH1A WDR3 CSNK2B DROSHA IMP4 AK6 NOP10	KEGG
	441	regulation of G2/M transition of mitotic cell cycle (GO:0010389)	12/149	0.025096	0.692242	1.89722	6.99134	PSMC5 DCTN2 CDK4 PSMB3 TUBB SSNA1 CDK2 PSMC2 CEP63 DYNLL1 PCNT RPS27A	GO_Biological_Process
	442	kinase binding (GO:0019900)	28/418	0.0120129	0.446027	1.57799	6.97752	LRRC14 PPP1R15A DCTN2 SHC1 TRADD ILK ZBTB4 CKS1B GOLGA2 PDCD10 CHEK2 FLNA FBXW5 CMC4 BAD PIH1D1 RHOA CDC25B ACTA2 DLG4 FAS SMCR8 CALM3 KIF20A ATF5 SQSTM1 PFKM MAP3K12	GO_Molecular_Function
	443	establishment of protein localization to organelle (GO:0072594)	6/62	0.0472729	0.913764	2.27972	6.9573	RPAIN MCM3AP PPP1R10 NUP62 NUTF2 NUP88	GO_Biological_Process
	444	Gap-filling DNA repair synthesis and ligation in TC-NER Homo sapiens R-HSA-6782210	6/62	0.0472729	0.301365	2.27972	6.9573	LIG1 POLR2A POLR2H RPS27A POLR2I POLR2L	Reactome
	445	regulation of phosphorylation (GO:0042325)	10/119	0.030136	0.746524	1.97959	6.9326	MCM7 NUP62 RAD17 ILK NUP88 DYNLL1 INHA SIRT2 PML NUP37	GO_Biological_Process
	446	cullin-RING ubiquitin ligase complex (GO:0031461)	14/181	0.0224582	0.192622	1.8221	6.91687	KLHL18 ANAPC13 FBXW5 ANAPC16 KLHL17 FBXL15 DCAF6 ANAPC11 CKS1B DCAF15 DCAF17 CDC26 FBXO9 ANAPC2	GO_Cellular_Component
	447	regulation of cell cycle process (GO:0010564)	8/90	0.0372801	0.823551	2.09397	6.88768	NUMA1 CDK5 CALM3 KIF20A FSD1 ATF5 OBSL1 MYO19	GO_Biological_Process
	448	nucleic acid-templated transcription (GO:0097659)	7/76	0.0422005	0.893565	2.16974	6.86791	GTF3C4 POLR2A NUP62 POLR2H POLR2I POLR2L NFKBIB	GO_Biological_Process
	449	double-strand break repair via homologous recombination (GO:0000724)	7/76	0.0422005	0.897289	2.16974	6.86791	MUS81 GEN1 RECQL4 FEN1 CDC45 SWI5 XRCC3	GO_Biological_Process
	450	RNA Polymerase I Promoter Clearance Homo sapiens R-HSA-73854	7/76	0.0422005	0.278305	2.16974	6.86791	HIST1H2BM KAT2A HIST1H2BL POLR1C POLR1D POLR2H POLR2L	Reactome
	451	Negative epigenetic regulation of rRNA expression Homo sapiens R-HSA-5250941	7/76	0.0422005	0.27951	2.16974	6.86791	HIST1H2BM HIST1H2BL POLR1C POLR1D POLR2H RRP8 POLR2L	Reactome
	452	regulation of protein catabolic process (GO:0042176)	8/91	0.0394192	0.852357	2.07096	6.69644	CTSA NDUFA13 HGS CHEK2 FLNA SIRT2 ANAPC2 OAZ3	GO_Biological_Process
	453	protein polyubiquitination (GO:0000209)	20/283	0.0183625	0.608467	1.66481	6.655	ANAPC13 LRSAM1 ANKIB1 FBXW5 DTX3L FBXL15 MARCH5 ANAPC11 FBXL8 PSMC5 SHARPIN RUSC1 PSMB3 CDC26 PSMC2 TMEM129 TRIP12 RPS27A FBXO9 ANAPC2	GO_Biological_Process
	454	Metabolism of amino acids and derivatives Homo sapiens R-HSA-71291	23/335	0.0165011	0.151178	1.61735	6.63816	RPL4 LIPT1 RPL12 CSAD NMRAL1 OAZ3 IL4I1 RPS25 RPL7A RPS28 PSMC5 KARS RPS18 PSMB3 AFMID PSMC2 RPL15 FAU RPL18 RPS27A ENOPH1 RPS23 RPL19	Reactome
	455	Ras GTPase binding (GO:0017016)	14/184	0.0254293	0.665208	1.79239	6.58139	YIPF2 SPHK2 CIB1 NUTF2 STRN3 PARD6A TMEM127 VPS52 SGSM2 TBC1D10C RUNDC1 FLNA TBC1D17 GAS8	GO_Molecular_Function
	456	nucleolar part (GO:0044452)	12/153	0.0300235	0.23087	1.84762	6.47733	ICK RPAIN PRMT7 DEAF1 EEF1D POLR1C POLR1D IMP4 TAX1BP3 POLR2H CC2D1A POLR2L	GO_Cellular_Component
	457	regulation of cellular response to heat (GO:1900034)	7/78	0.047491	0.914516	2.1141	6.44212	DNAJC2 HSPA1L NUP62 AKT1S1 NUP88 HSPA1A NUP37	GO_Biological_Process
	458	Metabolism Homo sapiens R-HSA-1430728	103/1908	0.00631259	0.0825493	1.27169	6.44137	RPL4 NDUFA13 CHPF NUDT5 COMT ENO3 IL4I1 FADS2 UROD RPS18 MPC2 FADS1 G6PD STARD6 IPMK MED8 SLC5A6 GNPAT PRKAR1B KARS CES2 LIPT1 SLC26A1 NDUFB11 COX15 ATP5J ATP5I AK6 CIAO1 OAZ3 NDOR1 APOM PPCS ATP5D AFMID COX11 NUP88 HMOX2 CTSA B3GALT6 NMRAL1 DHFR RPS25 RPS28 G6PC3 UQCRQ TBXAS1 CYB5RL RGL1 ITPA RPS23 ACADVL COX4I1 TAZ CSAD SGSH TRMT112 RPL7A DSE NUP62 TK2 TK1 ENOPH1 ABCD1 TEAD2 SPHK2 APOA2 NDUFC1 …	Reactome
	459	Nucleotide Excision Repair Homo sapiens R-HSA-5696398	9/108	0.0402475	0.272472	1.96309	6.30684	INO80E COPS5 LIG1 POLR2A GPS1 POLR2H RPS27A POLR2I POLR2L	Reactome
	460	DNA-templated transcription, elongation (GO:0006354)	9/108	0.0402475	0.862955	1.96309	6.30684	POLR2A EAF1 POLR1C TAF9 PAF1 POLR2H POLR2I NELFE POLR2L	GO_Biological_Process
	461	Post-translational protein modification Homo sapiens R-HSA-597592	33/521	0.0147805	0.142227	1.4921	6.28838	MDC1 MCFD2 RPN2 DCTN2 KDELR1 PRKCSH CDCA8 DERL2 SMC6 PIGW GOLGA2 ADAMTS13 NUP62 NUP88 MGAT2 CTSA TRAPPC3 GALNT6 TRAPPC1 TRAPPC2L PCGF2 TRAPPC4 ALG5 ALG2 ALG3 DYNLL1 SMC1A PML SENP1 HNRNPK MGAT4B PIGG NUP37	Reactome
	462	ubiquitin-dependent protein catabolic process (GO:0006511)	23/341	0.0198822	0.634119	1.5889	6.22519	KLHL18 ANKIB1 FBXW5 ANAPC16 DTX3L AGAP3 SIRT2 RNF40 PML ANAPC11 BAG6 PSMC5 GID4 SHARPIN PSMB3 HECTD3 CDC26 PSMC2 TRIP12 FBXO8 RPS27A SQSTM1 ANAPC2	GO_Biological_Process
	463	ATPase activity, coupled (GO:0042623)	8/94	0.0463223	0.874049	2.00486	6.1592	PSMC5 HSPA1L MSH3 XRCC3 PSMC2 LONP1 YME1L1 HSPA1A	GO_Molecular_Function
	464	positive regulation of cysteine-type endopeptidase activity involved in apoptotic process (GO:0043280)	9/109	0.0422928	0.891818	1.94508	6.15257	BCAP31 NDUFA13 BAD TRADD HTRA2 FAS HSPE1 SENP1 HSPD1	GO_Biological_Process
	465	ribonucleoprotein complex assembly (GO:0022618)	12/156	0.0341514	0.771126	1.81209	6.11933	RPS28 TXNL4B PRMT7 SNRPD2 OGFOD1 RPL12 GEMIN7 MRPS7 TARBP2 WDR77 SRSF9 RPS23	GO_Biological_Process
	466	Viral carcinogenesis Homo sapiens hsa05203	15/205	0.028836	0.384043	1.72369	6.11244	HIST1H2BM BAD TRADD HIST1H2BL MRPS18B RHOA KAT2A HNRNPK IRF3 CREB3L4 CDK4 HIST4H4 CDK2 IKBKG LTBR	KEGG
	467	protein transport (GO:0015031)	22/326	0.0222783	0.689008	1.58974	6.04761	CTSA RAB2B ACD LRSAM1 ATP6V1G2 KDELR1 STX10 AP4M1 SNX1 GGA3 SGSM2 RAB24 TBC1D10C ERP29 RUNDC1 ARFIP2 VIPAS39 TBC1D17 ATP6V1D ABCD1 BLZF1 TMED5	GO_Biological_Process
	468	transcription elongation from RNA polymerase II promoter (GO:0006368)	8/95	0.0487882	0.935963	1.98376	5.99148	POLR2A TAF9 EAF1 PAF1 POLR2H POLR2I NELFE POLR2L	GO_Biological_Process
	469	Purine metabolism Mus musculus WP2185	12/158	0.0371184	0.64883	1.78915	5.89282	POLR2A NME7 POLR1C POLE3 POLR1D NME3 POLR3G POLR2H NUDT5 POLR2I ITPA POLR2L	WikiPathways
	470	Asparagine N-linked glycosylation Homo sapiens R-HSA-446203	18/259	0.0281756	0.22221	1.63717	5.84357	CTSA TRAPPC3 MCFD2 TRAPPC2L TRAPPC1 RPN2 DCTN2 KDELR1 PRKCSH TRAPPC4 ALG5 ALG2 ALG3 DERL2 DYNLL1 GOLGA2 MGAT4B MGAT2	Reactome
	471	Purine metabolism Homo sapiens hsa00230	13/176	0.037456	0.438984	1.74001	5.71523	NME3 NUDT5 AK6 POLR2A NME7 POLR1C POLE3 POLR1D POLR3G POLR2H POLR2I ITPA POLR2L	KEGG
	472	Late Phase of HIV Life Cycle Homo sapiens R-HSA-162599	10/128	0.0460488	0.294789	1.8404	5.66485	POLR2A NUP62 TAF9 NUP88 POLR2H RPS27A POLR2I NELFE POLR2L NUP37	Reactome
	473	CDK2	34/553	0.0200709	1	1.44836	5.66089	MDC1 INO80E MCM7 NUMA1 RPL12 UNG HIRIP3 POLR2A ATXN7 DEAF1 DHX38 TK1 EIF5B XRCC6 USP5 LIG1 MRPS18B SIRT2 EML3 PPP1CA PARP10 MCM3AP HNRNPK CDK2 AKT1S1 TACC3 TSR1 MCM4 TERF2IP VIPAS39 HNRNPH2 SQSTM1 CC2D1A SRSF9	KEA
	474	CSNK2A2	16/229	0.035471	1	1.64591	5.49577	DIDO1 LIG1 CBX3 HDLBP MRE11A TYMS LTB4R CDC25B EEF1B2 APEX1 CSNK2B AKT1S1 SAFB2 ERH SLC39A7 RBM10	KEA
	475	regulation of translation (GO:0006417)	15/213	0.0384867	0.846541	1.65895	5.40394	EIF5B CDC123 PASK TYMS LARP6 DHFR POLR2A OGFOD1 NUP62 NUP88 POLR2H CPEB3 POLR2I POLR2L NUP37	GO_Biological_Process
	476	transcription from RNA polymerase II promoter (GO:0006366)	30/485	0.0257966	0.707742	1.45714	5.32951	DDX5 TAF9 ZBTB1 RXRB POLR2A DHX38 POLR2H POLR2I TEAD2 GABPA NELFE POLR2L CHTOP CPSF7 ALYREF EAF1 MED8 THOC7 RUNX2 THOC6 NUDT21 KAT2A COPS5 IRF3 CDK4 ZNF516 SRSF2 PAF1 TRIP13 SRSF9	GO_Biological_Process
	477	protein ubiquitination (GO:0016567)	31/506	0.0266396	0.715483	1.44322	5.2322	KLHL18 HIST1H2BM LRSAM1 ANAPC16 PRKDC HIST1H2BL KLHL17 FBXO24 ANAPC11 DCAF15 PSMB3 HECTD3 RUSC1 TMEM129 RPS27A FBXO9 ANKIB1 FBXW5 USP5 DTX3L RNF208 FBXL15 MARCH5 RNF40 FBXL8 PSMC5 RRAGA PSMC2 PAF1 TRIP12 ANAPC2	GO_Biological_Process
	478	protein modification by small protein conjugation (GO:0032446)	25/398	0.0335822	0.761644	1.47972	5.02181	KLHL18 HIST1H2BM ANAPC16 PRKDC HIST1H2BL KLHL17 CDCA8 FBXO24 ANAPC11 DCAF15 HECTD3 TMEM129 NUP62 NUP88 RPS27A FBXO9 FBXW5 USP5 FBXL15 RNF40 SENP1 RRAGA PAF1 TRIP12 NUP37	GO_Biological_Process
	479	nuclear chromatin (GO:0000790)	17/253	0.0422469	0.289879	1.58289	5.00862	CENPT KLHDC3 INO80E CBX3 PCGF2 BUD31 RUNX2 UCHL5 SIRT2 HNRNPK EME2 H2AFJ SWI5 RAD17 POLR3G BRD8 GABPA	GO_Cellular_Component
	480	mitochondrial matrix (GO:0005759)	20/308	0.0399401	0.282751	1.52968	4.92615	ISCA2 LIPT1 ACADVL TXNRD2 IDH3G DARS2 TFB2M TYMS ATP5F1 HSPE1 KIAA0391 HSPD1 PRDX5 NFS1 KARS TRMT5 ATP5D LONP1 TK2 NDUFS1	GO_Cellular_Component
	481	proteasomal protein catabolic process (GO:0010498)	16/237	0.0460772	0.894037	1.59035	4.89422	FBXW5 ANAPC16 AGAP3 SIRT2 PML ANAPC11 BAG6 PSMC5 GID4 SHARPIN PSMB3 HECTD3 CDC26 PSMC2 RPS27A ANAPC2	GO_Biological_Process
	482	nucleoside-triphosphatase activity (GO:0017111)	26/424	0.039362	0.854824	1.44454	4.67302	ATP5J ATP5I HSPD1 RECQL4 NKIRAS1 RAB24 ATP5D KIF5A ABCD1 PMS1 RAB2B HSPA1L SEPT1 ATP5F1 GNL1 MYO19 RHOA SEPT2 PSMC5 RRAGA KIF9 KIFC2 PSMC2 TSR1 KIF20A HSPA1A	GO_Molecular_Function
	483	cadherin binding (GO:0045296)	20/313	0.0458751	0.880037	1.50525	4.63892	TXNDC9 HDLBP AHSA1 SEPT2 PPP1CA GOLGA2 RPL7A SNX1 HNRNPK KRT18 EEF1D ARFIP2 EXOC3 FLNA RPL15 PFN1 EMD SNX5 CC2D1A HSPA1A	GO_Molecular_Function
	484	nuclear speck (GO:0016607)	19/296	0.0488172	0.302396	1.51211	4.56608	ATPAF2 SF3A1 IK CHTOP MAPK14 OSGEP THOC7 REXO4 PQBP1 THOC6 FIBP PRPF4 RSRC1 APEX1 HSF4 SRSF2 TRIP12 RBM10 HSPA1A	GO_Cellular_Component
	485	chromatin (GO:0000785)	19/296	0.0488172	0.298253	1.51211	4.56608	KLHDC3 PARPBP MCM7 PPP1R10 CBX3 PCGF2 BUD31 HTRA2 RUNX2 TOX4 HNRNPK COPS5 EME2 CDK4 H2AFJ RAD17 POLR3G SMCR8 GABPA	GO_Cellular_Component
(D) DLD1
		Term	Overlap	P-value	Adjusted P-value	Odds Ratio	Combined Score	Genes	Database
All DLD1	1	tRNA processing Homo sapiens R-HSA-72306	6/103	9.36106e-05	0.0716121	8.20457	76.1086	CPSF4 TYW3 NUP62 TRMT6 KIAA0391 OSGEP	Reactome
	2	DNA-templated transcription, termination (GO:0006353)	6/106	0.000109759	0.140025	7.97236	72.6858	CPSF4 NUDT21 POLR2A POLR1C THOC6 SRSF9	GO_Biological_Process
	3	RNA splicing, via transesterification reactions with bulged adenosine as nucleophile (GO:0000377)	10/236	7.37454e-06	0.0188162	5.96801	70.5268	CPSF4 NUDT21 PRPF38A SNRPD2 POLR2A ZMAT5 NAA38 HNRNPH2 SRSF9 PQBP1	GO_Biological_Process
	4	mRNA processing (GO:0006397)	11/283	5.80394e-06	0.0296175	5.47454	66.0064	CPSF4 NUDT21 PRPF38A SNRPD2 POLR2A ZMAT5 NAA38 HNRNPH2 SRSF9 PQBP1 THOC6	GO_Biological_Process
	5	mRNA splicing, via spliceosome (GO:0000398)	10/261	1.76997e-05	0.0301072	5.39636	59.0468	CPSF4 NUDT21 PRPF38A SNRPD2 POLR2A ZMAT5 NAA38 HNRNPH2 SRSF9 PQBP1	GO_Biological_Process
	6	Processing of Capped Intron-Containing Pre-mRNA Homo sapiens R-HSA-72203	8/193	7.24473e-05	0.110844	5.83814	55.6529	NUDT21 SNRPD2 POLR2A ZMAT5 NUP62 HNRNPH2 SRSF9 THOC6	Reactome
	7	mRNA Processing Homo sapiens WP411	6/127	0.000294518	0.128704	6.6541	54.099	CPSF4 NUDT21 SNRPD2 POLR2A HNRNPH2 SRSF9	WikiPathways
	8	mRNA Splicing Homo sapiens R-HSA-72172	6/144	0.000575464	0.293486	5.86854	43.7813	NUDT21 SNRPD2 POLR2A ZMAT5 HNRNPH2 SRSF9	Reactome
	9	RNA export from nucleus (GO:0006405)	5/119	0.00160606	1	5.91786	38.0753	CPSF4 NUP62 XPO5 THOC6 SRSF9	GO_Biological_Process
	10	mRNA Splicing - Major Pathway Homo sapiens R-HSA-72163	5/134	0.00269804	0.516	5.25541	31.087	NUDT21 SNRPD2 POLR2A HNRNPH2 SRSF9	Reactome
	11	Spliceosome Homo sapiens hsa03040	5/134	0.00269804	0.790525	5.25541	31.087	PRPF38A SNRPD2 ACIN1 SRSF9 PQBP1	KEGG
	12	RNA binding (GO:0003723)	25/1387	1.41386e-05	0.0162735	2.53866	28.3483	SLC4A1AP C1ORF131 EXOSC7 MRPL2 SNRPD2 POLR2A XPO5 RPL18 EXOSC1 CPSF4 PTCD1 PRPF38A DARS2 NUDT21 KRT18 HNRNPUL2 APEX1 TRMT6 ACIN1 TSR1 HNRNPH2 NAA15 PFN1 SLC25A11 SRSF9	GO_Molecular_Function
	13	DNA Repair Homo sapiens R-HSA-73894	8/285	0.000996837	0.38129	3.95355	27.3227	INO80E UBE2B POLR2A MSH3 ASCC1 APEX1 ZNF830 POLH	Reactome
	14	mRNA processing Mus musculus WP310	10/398	0.000562421	0.122889	3.53882	26.4819	EXOSC7 CPSF4 NUDT21 SNRPD2 POLR2A ACIN1 NAA38 HNRNPH2 ZNF830 SRSF9	WikiPathways
	15	cellular response to DNA damage stimulus (GO:0006974)	8/329	0.00245792	1	3.4248	20.5777	UBE2B MSH3 MCM8 APEX1 TRIP12 ZDHHC16 ZBTB4 POLH	GO_Biological_Process
	16	EGFR1 Signaling Pathway Mus musculus WP572	5/171	0.00754273	0.549362	4.11828	20.1267	KRT18 SNRPD2 SHC1 KRT8 RFXANK	WikiPathways
	17	mitochondrial inner membrane (GO:0005743)	8/341	0.00305973	0.68232	3.30428	19.1299	MRPL2 NDUFA2 TIMM17B ATP5J PMPCA NDUFC1 UQCR10 SLC25A11	GO_Cellular_Component
	18	negative regulation of programmed cell death (GO:0043069)	9/408	0.00258155	1	3.10688	18.515	KRT18 SPHK2 SHC1 NUP62 NAA38 NAA15 ZNF830 ATF5 THOC6	GO_Biological_Process
	19	Intra-Golgi and retrograde Golgi-to-ER traffic Homo sapiens R-HSA-6811442	5/179	0.00908973	0.604665	3.93422	18.4932	KLC4 COG5 NAA38 DYNLL1 STX10	Reactome
	20	rRNA processing Homo sapiens R-HSA-72312	5/180	0.00929737	0.592707	3.91236	18.3021	EXOSC7 TSR1 RPL18 KIAA0391 EXOSC1	Reactome
	21	nuclear speck (GO:0016607)	7/296	0.00527835	0.470828	3.3308	17.4672	IK APEX1 ACIN1 TRIP12 OSGEP PQBP1 THOC6	GO_Cellular_Component
	22	Huntington's disease Homo sapiens hsa05016	5/193	0.0123011	1	3.64884	16.0478	POLR2A NDUFA2 ATP5J NDUFC1 UQCR10	KEGG
	23	centrosome (GO:0005813)	9/461	0.00571967	0.425162	2.74969	14.199	NUDT21 KRT18 TUBGCP2 PPP2R3C APEX1 NUP62 ATF5 DYNLL1 CEP44	GO_Cellular_Component
	24	Cell Cycle, Mitotic Homo sapiens R-HSA-69278	9/462	0.00579891	0.633738	2.74374	14.1305	ANAPC16 ORC1 TUBGCP2 MCM8 NUP62 CENPL NCAPG DYNLL1 CKS1B	Reactome
	25	negative regulation of apoptotic process (GO:0043066)	9/485	0.00786735	1	2.61362	12.6631	KRT18 SPHK2 SHC1 NUP62 NAA38 NAA15 ZNF830 ATF5 THOC6	GO_Biological_Process
	26	ribosome biogenesis (GO:0042254)	5/226	0.0227203	1	3.11604	11.7926	EXOSC7 TSR1 RPL18 AAMP EXOSC1	GO_Biological_Process
	27	microtubule organizing center (GO:0005815)	9/507	0.0103334	0.41897	2.50021	11.4319	NUDT21 KRT18 TUBGCP2 PPP2R3C APEX1 NUP62 ATF5 DYNLL1 CEP44	GO_Cellular_Component
	28	DNA metabolic process (GO:0006259)	6/314	0.0247844	1	2.69131	9.95121	UBE2B ORC1 MSH3 MCM8 APEX1 POLH	GO_Biological_Process
	29	nuclear chromosome part (GO:0044454)	7/392	0.0220332	0.491341	2.51509	9.59558	INO80E TEN1 UBE2B ORC1 APEX1 GABPA THOC6	GO_Cellular_Component
	30	Gene Expression Homo sapiens R-HSA-74160	21/1631	0.00556808	0.77447	1.81346	9.41311	CPSF4 TYW3 DARS2 KIAA0391 OSGEP THOC6 EXOSC7 NUDT21 SPCS1 SNRPD2 POLR2A ZMAT5 NUP62 TRMT6 POLR1C XPO5 TSR1 HNRNPH2 RPL18 EXOSC1 SRSF9	Reactome
	31	Cell Cycle Homo sapiens R-HSA-1640170	9/566	0.0198109	0.918505	2.23959	8.78259	ANAPC16 ORC1 TUBGCP2 MCM8 NUP62 CENPL NCAPG DYNLL1 CKS1B	Reactome
	32	mitochondrion (GO:0005739)	14/1026	0.0144537	0.429755	1.92186	8.14256	PTCD1 C14ORF119 TXNRD2 OXSM DARS2 ATP5J NDUFC1 QRSL1 KIAA0391 PNKD APEX1 PMPCA RTN4IP1 SLC25A11	GO_Cellular_Component
	33	intracellular protein transport (GO:0006886)	6/347	0.0376442	1	2.43536	7.98695	SNX1 NUP62 SGSM2 XPO5 AP4S1 STX10	GO_Biological_Process
	34	nuclear body (GO:0016604)	9/618	0.0323851	0.555528	2.05114	7.03554	NUDT21 IK APEX1 ACIN1 TRIP12 ZBTB4 OSGEP PQBP1 THOC6	GO_Cellular_Component
	35	regulation of apoptotic process (GO:0042981)	11/815	0.0308444	1	1.90098	6.61312	ANKRD13C KRT18 SPHK2 SHC1 APEX1 NUP62 NAA38 NAA15 ZNF830 ATF5 THOC6	GO_Biological_Process
(E) HEK293
		Term	Overlap	P-value	Adjusted P-value	Odds Ratio	Combined Score	Genes	Database
All HEK293	1	DNA Repair Homo sapiens R-HSA-73894	6/285	8.34952e-05	0.127748	8.25593	77.5292	INO80E UBE2B MSH3 ASCC1 RAD9B POLH	Reactome
	2	DNA repair (GO:0006281)	6/288	8.84449e-05	0.451334	8.16993	76.2511	UBE2B MSH3 ASCC1 SMC1A RAD9B POLH	GO_Biological_Process
	3	cellular response to DNA damage stimulus (GO:0006974)	6/329	0.000182794	0.310933	7.1518	61.5566	UBE2B MSH3 CEP63 SMC1A RAD9B POLH	GO_Biological_Process
	4	intracellular protein transport (GO:0006886)	6/347	0.000243617	0.248636	6.78081	56.4157	VPS29 SNX1 MCM3AP PPP1R10 XPO5 NUP62	GO_Biological_Process
	5	DNA metabolic process (GO:0006259)	5/314	0.00120166	0.557462	6.24454	41.9886	UBE2B MSH3 SMC1A RAD9B POLH	GO_Biological_Process
	6	Cell Cycle Homo sapiens R-HSA-1640170	6/566	0.00305796	1	4.15714	24.0699	ANAPC16 NUP62 NCAPG CEP63 SMC1A RAD9B	Reactome
	7	Cell Cycle, Mitotic Homo sapiens R-HSA-69278	5/462	0.00631438	1	4.24412	21.4962	ANAPC16 NUP62 NCAPG CEP63 SMC1A	Reactome
	8	RNA binding (GO:0003723)	9/1387	0.00779352	1	2.54464	12.3528	MRPL2 SLC4A1AP PPP1R10 XPO5 SRSF2 PDAP1 NAA15 SMC1A SLC25A11	GO_Molecular_Function
	9	mitochondrion (GO:0005739)	7/1026	0.0147679	0.823311	2.67553	11.2782	PNKD CREB3L4 MRPS18B NDUFC1 RTN4IP1 QRSL1 SLC25A11	GO_Cellular_Component
(F) MCF7
		Term	Overlap	P-value	Adjusted P-value	Odds Ratio	Combined Score	Genes	Database
All MCF7	1	negative regulation of programmed cell death (GO:0043069)	5/408	0.00077189	1	6.80828	48.7927	KRT18 SHC1 NUP62 NAA15 ATF5	GO_Biological_Process
	2	negative regulation of apoptotic process (GO:0043066)	5/485	0.00166489	1	5.72738	36.6437	KRT18 SHC1 NUP62 NAA15 ATF5	GO_Biological_Process
	3	positive regulation of nucleic acid-templated transcription (GO:1903508)	5/502	0.00193618	1	5.53342	34.5675	SHC1 NUP62 NAA15 ATF5 CKS1B	GO_Biological_Process
	4	positive regulation of gene expression (GO:0010628)	6/771	0.00233139	1	4.32339	26.2053	SHC1 NUP62 NAA15 ATF5 GABPA CKS1B	GO_Biological_Process
	5	regulation of apoptotic process (GO:0042981)	6/815	0.00307504	1	4.08998	23.6582	C3ORF38 KRT18 SHC1 NUP62 NAA15 ATF5	GO_Biological_Process
	6	mitochondrion (GO:0005739)	7/1026	0.00206798	0.307439	3.79034	23.4288	LIPT1 PNKD CREB3L4 MRPS18B DARS2 ATP5J NDUFC1	GO_Cellular_Component
	7	positive regulation of transcription, DNA-templated (GO:0045893)	7/1120	0.00338687	1	3.47222	19.7495	SHC1 CREB3L4 NUP62 NAA15 ATF5 GABPA CKS1B	GO_Biological_Process
	8	regulation of transcription, DNA-templated (GO:0006355)	8/1598	0.00653634	1	2.78125	13.9908	SHC1 BUD31 NUP62 RFXANK NAA15 ATF5 GABPA CKS1B	GO_Biological_Process
	9	DNA binding (GO:0003677)	5/893	0.0209859	1	3.11061	12.0191	DCLRE1B MSH3 ATF5 CGGBP1 GABPA	GO_Molecular_Function
	10	regulation of transcription from RNA polymerase II promoter (GO:0006357)	6/1478	0.0465144	1	2.2553	6.91924	CREB3L4 BUD31 RFXANK ATF5 CGGBP1 GABPA	GO_Biological_Process
(G) Ramos
		Term	Overlap	P-value	Adjusted P-value	Odds Ratio	Combined Score	Genes	Database
All Ramos	1	double-stranded DNA binding (GO:0003690)	5/99	6.08058e-05	0.0699875	12.025	116.737	FEN1 MSH3 APEX1 CGGBP1 PQBP1	GO_Molecular_Function
	2	chromosome, telomeric region (GO:0000781)	5/124	0.000176352	0.0786529	9.60061	82.9784	FEN1 ORC1 POLR2B APEX1 NSMCE2	GO_Cellular_Component
	3	RNA splicing, via transesterification reactions with bulged adenosine as nucleophile (GO:0000377)	6/236	0.000478001	1	6.05327	46.2827	NUDT21 PRPF38A POLR2B NAA38 HNRNPH2 PQBP1	GO_Biological_Process
	4	mRNA splicing, via spliceosome (GO:0000398)	6/261	0.000809866	1	5.47345	38.9636	NUDT21 PRPF38A POLR2B NAA38 HNRNPH2 PQBP1	GO_Biological_Process
	5	cellular response to DNA damage stimulus (GO:0006974)	7/329	0.000468519	1	5.06586	38.8345	FEN1 MSH3 APEX1 HTRA2 TRIP12 ZDHHC16 POLH	GO_Biological_Process
	6	mRNA processing (GO:0006397)	6/283	0.00122898	1	5.04796	33.8292	NUDT21 PRPF38A POLR2B NAA38 HNRNPH2 PQBP1	GO_Biological_Process
	7	DNA Repair Homo sapiens R-HSA-73894	6/285	0.00127402	0.649752	5.01253	33.4114	FEN1 MSH3 ASCC1 POLR2B APEX1 POLH	Reactome
	8	DNA repair (GO:0006281)	5/288	0.00731981	1	4.1336	20.3256	FEN1 MSH3 ASCC1 APEX1 POLH	GO_Biological_Process
	9	nuclear speck (GO:0016607)	5/296	0.00818766	0.521671	4.02188	19.3256	APEX1 ACIN1 TRIP12 OSGEP PQBP1	GO_Cellular_Component
	10	RNA binding (GO:0003723)	15/1387	0.000604367	0.347813	2.57493	19.0837	PRPF38A DARS2 C1ORF131 EXOSC7 NUDT21 MRPL2 NOA1 HNRNPUL2 POLR2B APEX1 XPO5 ACIN1 HNRNPH2 NAA15 EXOSC1	GO_Molecular_Function
	11	DNA metabolic process (GO:0006259)	5/314	0.0103972	1	3.79133	17.312	FEN1 ORC1 MSH3 APEX1 POLH	GO_Biological_Process
	12	mitochondrion (GO:0005739)	11/1026	0.00368766	0.328939	2.55268	14.3021	PNKD FEN1 C14ORF119 NOA1 APEX1 DARS2 HTRA2 NDUFC1 PMPCA RTN4IP1 QRSL1	GO_Cellular_Component
	13	Cell Cycle, Mitotic Homo sapiens R-HSA-69278	6/462	0.0131497	1	3.09215	13.3932	FEN1 ORC1 ANAPC16 NUP62 CENPL NCAPG	Reactome
	14	nuclear body (GO:0016604)	7/618	0.0151609	0.751305	2.69687	11.2973	NUDT21 APEX1 NSMCE2 ACIN1 TRIP12 OSGEP PQBP1	GO_Cellular_Component
	15	protein modification by small protein conjugation (GO:0032446)	5/398	0.0261303	1	2.99115	10.9017	KLHL18 ANAPC16 NUP62 TRIP12 SENP1	GO_Biological_Process
	16	mRNA processing Mus musculus WP310	5/398	0.0261303	1	2.99115	10.9017	EXOSC7 NUDT21 ACIN1 NAA38 HNRNPH2	WikiPathways
	17	regulation of apoptotic process (GO:0042981)	8/815	0.0210399	1	2.33713	9.02445	ANKRD13C C3ORF38 APEX1 NUP62 HTRA2 NAA38 NAA15 ATF5	GO_Biological_Process
	18	Cell Cycle Homo sapiens R-HSA-1640170	6/566	0.0318097	1	2.52398	8.70264	FEN1 ORC1 ANAPC16 NUP62 CENPL NCAPG	Reactome
	19	centrosome (GO:0005813)	5/461	0.0446888	1	2.58238	8.02611	NUDT21 APEX1 NUP62 ATF5 CEP44	GO_Cellular_Component
	20	Metabolism of proteins Homo sapiens R-HSA-392499	9/1074	0.0360094	1	1.99521	6.63203	EXOSC7 SPCS1 NSMCE2 NUP62 TIMM17B PMPCA MGAT2 EXOSC1 SENP1	Reactome
(H) TIG3
		Term	Overlap	P-value	Adjusted P-value	Odds Ratio	Combined Score	Genes	Database
All TIG3	1	Cell Cycle Homo sapiens R-HSA-1640170	7/566	0.000621179	0.950403	4.75673	35.1232	GOLGA2 ORC1 RMI1 HAUS7 NUP62 NCAPG CKS1B	Reactome
	2	intracellular protein transport (GO:0006886)	5/347	0.00203492	1	5.54201	34.3455	SNX1 MCM3AP NUP62 AP4S1 STX10	GO_Biological_Process
	3	centrosome (GO:0005813)	6/461	0.00120477	0.537329	5.00584	33.6466	NUDT21 HAUS7 APEX1 NUP62 ATF5 CEP44	GO_Cellular_Component
	4	Cell Cycle, Mitotic Homo sapiens R-HSA-69278	6/462	0.00121822	0.931939	4.995	33.5183	GOLGA2 ORC1 HAUS7 NUP62 NCAPG CKS1B	Reactome
	5	microtubule organizing center (GO:0005815)	6/507	0.00195281	0.435477	4.55166	28.3955	NUDT21 HAUS7 APEX1 NUP62 ATF5 CEP44	GO_Cellular_Component
	6	nuclear chromosome part (GO:0044454)	5/392	0.00344136	0.383712	4.90581	27.8252	HNRNPK ORC1 H2AFJ APEX1 SWI5	GO_Cellular_Component
	7	negative regulation of programmed cell death (GO:0043069)	5/408	0.00407869	1	4.71342	25.9332	HNRNPK SHC1 NUP62 NAA15 ATF5	GO_Biological_Process
	8	negative regulation of apoptotic process (GO:0043066)	5/485	0.00836875	1	3.96511	18.9661	HNRNPK SHC1 NUP62 NAA15 ATF5	GO_Biological_Process
	9	positive regulation of nucleic acid-templated transcription (GO:1903508)	5/502	0.00962613	1	3.83083	17.7876	SHC1 NUP62 NAA15 ATF5 CKS1B	GO_Biological_Process
	10	DNA binding (GO:0003677)	7/893	0.00801732	1	3.0149	14.5504	MCM3AP HNRNPK H2AFJ APEX1 WBP11 ATF5 IER2	GO_Molecular_Function
	11	regulation of apoptotic process (GO:0042981)	6/815	0.0185926	1	2.83152	11.2836	HNRNPK SHC1 APEX1 NUP62 NAA15 ATF5	GO_Biological_Process
	12	positive regulation of transcription, DNA-templated (GO:0045893)	7/1120	0.0250907	1	2.40385	8.8588	HNRNPK SHC1 NUP62 NAA15 ATF5 IER2 CKS1B	GO_Biological_Process
	13	RNA binding (GO:0003723)	8/1387	0.0258199	1	2.2184	8.11183	NUDT21 MRPL2 HNRNPK PRPF38A HNRNPUL2 APEX1 NAA15 WBP11	GO_Molecular_Function
	14	positive regulation of gene expression (GO:0010628)	5/771	0.0492843	1	2.49426	7.50811	SHC1 NUP62 NAA15 ATF5 CKS1B	GO_Biological_Process
(I) Beas2B Parent
		Term	Overlap	P-value	Adjusted P-value	Odds Ratio	Combined Score	Genes	Database
Beas2B Parent	1	protein modification by small protein conjugation (GO:0032446)	5/398	0.001265	1	6.1282	40.8915	KLHL18 UBE2B ANAPC16 NUP62 UCHL3	GO_Biological_Process
	2	centrosome (GO:0005813)	5/461	0.00240812	0.358008	5.29073	31.8973	CEP57 NUP62 CEP63 ATF5 CEP44	GO_Cellular_Component
	3	Cell Cycle, Mitotic Homo sapiens R-HSA-69278	5/462	0.00243083	1	5.27927	31.7787	CENPT CEP57 ANAPC16 NUP62 CEP63	Reactome
	4	microtubule organizing center (GO:0005815)	5/507	0.00362368	0.323233	4.8107	27.0374	CEP57 NUP62 CEP63 ATF5 CEP44	GO_Cellular_Component
	5	Cell Cycle Homo sapiens R-HSA-1640170	5/566	0.0057641	1	4.30923	22.2188	CENPT CEP57 ANAPC16 NUP62 CEP63	Reactome
(J) Beas2B Transfected
		Term	Overlap	P-value	Adjusted P-value	Odds Ratio	Combined Score	Genes	Database
Beas2B Transfected	1	preribosome, large subunit precursor (GO:0030687)	5/26	4.49651e-05	0.00668481	12.3274	123.393	NIP7 RRP1B NOC2L AAMP FTSJ3	GO_Cellular_Component
	2	G2/M Checkpoints Homo sapiens R-HSA-69481	15/150	1.37811e-08	5.27125e-06	6.41026	116.025	MDC1 HIST1H2BM MCM7 MCM8 RMI1 TOP3A HIST1H2BK CDC25C PSMA7 PSMC5 ORC1 CDK2 RAD9B TP53 RHNO1	Reactome
	3	Activation of ATR in response to replication stress Homo sapiens R-HSA-176187	6/37	2.12467e-05	0.00191221	10.395	111.843	MCM7 ORC1 MCM8 CDK2 CDC25C RAD9B	Reactome
	4	mRNA Splicing Homo sapiens R-HSA-72172	14/144	6.02852e-08	1.31766e-05	6.23219	103.605	DDX5 CWC15 HNRNPK SNRPD2 POLR2A ZMAT5 HNRNPA2B1 SRSF2 CSTF1 DHX38 POLR2I HNRNPA1 SRSF9 POLR2L	Reactome
	5	DNA Repair Homo sapiens R-HSA-73894	22/285	8.28363e-10	4.22465e-07	4.94827	103.476	MDC1 HIST1H2BM FEN1 UBE2B RMI1 CETN2 TOP3A HIST1H2BK COPS5 POLR2A NTHL1 MSH3 APEX1 CDK2 STRA13 ZNF830 RAD9B POLR2I TP53 POLH RHNO1 POLR2L	Reactome
	6	Association of TriC/CCT with target proteins during biosynthesis Homo sapiens R-HSA-390471	6/39	2.90467e-05	0.00233903	9.86193	103.024	CCT3 TCP1 SKIV2L TP53 CCT6B WRAP53	Reactome
	7	Cell Cycle Checkpoints Homo sapiens R-HSA-69620	16/182	2.86286e-08	8.76036e-06	5.63539	97.8803	MDC1 HIST1H2BM MCM7 MCM8 RMI1 TOP3A HIST1H2BK CDC25C PSMA7 PSMC5 ORC1 CDK2 RAD9B TP53 RHNO1 ANAPC2	Reactome
	8	RNA splicing, via transesterification reactions with bulged adenosine as nucleophile (GO:0000377)	19/236	6.07895e-09	1.03403e-05	5.1608	97.6342	DDX5 PRPF38A PPWD1 PRPF40A CWC15 PQBP1 HNRNPK SNRPD2 POLR2A HNRNPA2B1 ZMAT5 CSTF1 SRSF2 DHX38 HNRNPH3 POLR2I HNRNPA1 SRSF9 POLR2L	GO_Biological_Process
	9	mRNA Splicing - Major Pathway Homo sapiens R-HSA-72163	13/134	1.84304e-07	3.13317e-05	6.21891	96.4346	DDX5 CWC15 HNRNPK SNRPD2 POLR2A HNRNPA2B1 SRSF2 CSTF1 DHX38 POLR2I HNRNPA1 SRSF9 POLR2L	Reactome
	10	mRNA splicing, via spliceosome (GO:0000398)	20/261	5.61802e-09	1.43344e-05	4.91207	93.3161	DDX5 PRPF38A TXNL4B PPWD1 PRPF40A CWC15 PQBP1 HNRNPK SNRPD2 POLR2A HNRNPA2B1 ZMAT5 CSTF1 SRSF2 DHX38 HNRNPH3 POLR2I HNRNPA1 SRSF9 POLR2L	GO_Biological_Process
	11	G2/M DNA damage checkpoint Homo sapiens R-HSA-69473	9/78	3.46004e-06	0.00048126	7.39645	93.0047	MDC1 HIST1H2BM RMI1 TOP3A HIST1H2BK CDC25C RAD9B TP53 RHNO1	Reactome
	12	nucleic acid metabolic process (GO:0090304)	9/80	4.28155e-06	0.00273109	7.21154	89.1432	FEN1 HNRNPK POLR2A ERI2 HNRNPA2B1 POLR2I HNRNPA1 RAD9B POLR2L	GO_Biological_Process
	13	regulation of cell cycle G2/M phase transition (GO:1902749)	9/84	6.43629e-06	0.00364938	6.86813	82.0986	DCTN2 CETN2 TUBB SSNA1 CDK2 DYNLL1 ATF5 TP53 AURKA	GO_Biological_Process
	14	cellular macromolecule biosynthetic process (GO:0034645)	24/367	3.87272e-09	1.97625e-05	4.19199	81.196	RPL4 FEN1 MCM7 RMI1 MCM8 MRPL18 TOP3A MRPS7 CDC25C EEF1B2 KIN RPS28 COPS5 ORC1 POLR2A RPS18 NUP62 CDK2 RPL18 RAD9B POLR2I RHNO1 RPS23 POLR2L	GO_Biological_Process
	15	mRNA processing (GO:0006397)	20/283	2.20847e-08	2.81746e-05	4.53022	79.8604	DDX5 PRPF38A PPWD1 PRPF40A CWC15 PQBP1 KIN HNRNPK SNRPD2 POLR2A HNRNPA2B1 ZMAT5 CSTF1 SRSF2 DHX38 HNRNPH3 POLR2I HNRNPA1 SRSF9 POLR2L	GO_Biological_Process
	16	Cell Cycle Homo sapiens R-HSA-1640170	32/566	3.57984e-10	2.73858e-07	3.62417	78.8277	MDC1 HIST1H2BM FEN1 MCM7 DCTN2 ZWILCH MCM8 SSNA1 CETN2 HIST1H2BK NCAPG FOXM1 SMC4 PSMA7 AURKA ORC1 NUP62 STRA13 RMI1 TUBB TOP3A HIST1H2AJ DYNLL1 CDC25C PSMC5 CENPK CDK2 RAD9B TP53 RHNO1 WRAP53 ANAPC2	Reactome
	17	Spliceosome Homo sapiens hsa03040	12/134	1.29801e-06	0.000190159	5.74053	77.811	DDX5 PRPF38A HNRNPK SNRPD2 SRSF2 DHX38 ACIN1 PRPF40A CWC15 HNRNPA1 SRSF9 PQBP1	KEGG
	18	Oxidative phosphorylation Homo sapiens WP623	7/60	3.99786e-05	0.00873533	7.47863	75.7373	NDUFA7 NDUFA11 NDUFA2 ATP5J NDUFC1 NDUFS1 ATP5I	WikiPathways
	19	DNA replication (GO:0006260)	11/120	2.86387e-06	0.00208776	5.87607	74.9982	KIN FEN1 ORC1 MCM7 MCM8 RMI1 CDK2 TOP3A CDC25C RAD9B RHNO1	GO_Biological_Process
	20	Regulation of TP53 Activity through Phosphorylation Homo sapiens R-HSA-6804756	9/89	1.03814e-05	0.00132362	6.48228	74.3874	CDK5 RMI1 TOP3A CDK2 NOC2L RAD9B TP53 RHNO1 AURKA	Reactome
	21	Processing of Capped Intron-Containing Pre-mRNA Homo sapiens R-HSA-72203	15/193	3.90697e-07	5.97766e-05	4.98206	73.512	DDX5 CWC15 HNRNPK SNRPD2 POLR2A HNRNPA2B1 ZMAT5 NUP62 CSTF1 SRSF2 DHX38 POLR2I HNRNPA1 SRSF9 POLR2L	Reactome
	22	Huntington's disease Homo sapiens hsa05016	15/193	3.90697e-07	0.000114474	4.98206	73.512	NDUFA7 NDUFA11 DCTN2 NDUFA2 ATP5C1 ATP5J NDUFC1 UQCR10 CREB3 POLR2A CREB3L4 NDUFS1 POLR2I TP53 POLR2L	KEGG
	23	3'-5' exonuclease activity (GO:0008408)	5/38	0.000294403	0.169429	8.43455	68.5776	EXOSC7 ERI2 APEX1 ISG20L2 RAD9B	GO_Molecular_Function
	24	mRNA Splicing - Minor Pathway Homo sapiens R-HSA-72165	6/52	0.000152917	0.00779876	7.39645	64.9824	SNRPD2 POLR2A ZMAT5 SRSF2 POLR2I POLR2L	Reactome
	25	Processing of DNA double-strand break ends Homo sapiens R-HSA-5693607	8/81	3.84021e-05	0.00267069	6.33112	64.371	MDC1 HIST1H2BM RMI1 TOP3A HIST1H2BK CDK2 RAD9B RHNO1	Reactome
	26	Oxidative phosphorylation Mus musculus WP1248	6/53	0.000170202	0.0185946	7.25689	62.9791	NDUFA7 NDUFA11 NDUFA2 ATP5J NDUFC1 NDUFS1	WikiPathways
	27	positive regulation of viral transcription (GO:0050434)	5/41	0.00042308	0.0981353	7.81739	60.7251	POLR2A RRP1B POLR2I NELFE POLR2L	GO_Biological_Process
	28	Homology Directed Repair Homo sapiens R-HSA-5693538	10/118	1.62874e-05	0.0019169	5.43242	59.8931	MDC1 HIST1H2BM FEN1 RMI1 CDK2 TOP3A HIST1H2BK RAD9B POLH RHNO1	Reactome
	29	RNA binding (GO:0003723)	55/1387	1.26324e-10	1.45399e-07	2.54192	57.9358	RPL4 SLC4A1AP ATP5C1 NOC2L NUDT5 WDR46 RRP8 MRPL2 SNRPD2 RPS18 XPO5 C11ORF68 NELFE CCT3 EIF5B PRPF40A MRPS7 FTSJ3 KIN HNRNPUL2 TCP1 SRSF2 HNRNPH3 PFN1 SRSF9 TRUB2 DDX5 NIP7 MEPCE ISG20L2 EXOSC7 EMG1 HNRNPDL POLR2A CSTF1 DHX38 RPL18 HNRNPA1 PRPF38A NOP16 PNO1 ZFC3H1 RRP1B CWC15 EIF2S1 RPS28 HNRNPK APEX1 TRMT6 HNRNPA2B1 ACIN1 FAU NAA15 RPS23 WRAP53	GO_Molecular_Function
	30	Cell Cycle, Mitotic Homo sapiens R-HSA-69278	25/462	7.76093e-08	1.48428e-05	3.46875	56.789	HIST1H2BM FEN1 MCM7 DCTN2 ZWILCH MCM8 SSNA1 CETN2 HIST1H2BK NCAPG FOXM1 SMC4 PSMA7 AURKA ORC1 NUP62 TUBB HIST1H2AJ DYNLL1 CDC25C PSMC5 CENPK CDK2 TP53 ANAPC2	Reactome
	31	RNA Polymerase I Chain Elongation Homo sapiens R-HSA-73777	6/57	0.000255359	0.0118394	6.74764	55.8221	HIST1H2BM CBX3 HIST1H2AJ POLR1C HIST1H2BK POLR2L	Reactome
	32	Transcriptional regulation by small RNAs Homo sapiens R-HSA-5578749	7/72	0.000130012	0.00710424	6.23219	55.7649	HIST1H2BM POLR2A NUP62 HIST1H2AJ HIST1H2BK POLR2I POLR2L	Reactome
	33	ribosome biogenesis (GO:0042254)	15/226	2.85734e-06	0.00243017	4.25459	54.3125	RPL4 NOP16 PNO1 NIP7 ISG20L2 RRP1B NOC2L WDR46 EXOSC7 RPS28 EMG1 RPS18 RPL18 AAMP RPS23	GO_Biological_Process
	34	regulation of cell cycle process (GO:0010564)	8/90	8.1992e-05	0.0418405	5.69801	53.6119	SDCCAG3 CDK5 CETN2 PRPF40A FOXM1 CDC25C ATF5 AURKA	GO_Biological_Process
	35	DNA Double-Strand Break Repair Homo sapiens R-HSA-5693532	11/145	1.76834e-05	0.00193254	4.86295	53.2147	MDC1 HIST1H2BM FEN1 RMI1 CDK2 TOP3A HIST1H2BK RAD9B TP53 POLH RHNO1	Reactome
	36	mRNA Processing Homo sapiens WP411	10/127	3.08973e-05	0.0135021	5.04745	52.4169	HNRNPK SNRPD2 POLR2A HNRNPA2B1 SRSF2 CSTF1 DHX38 PRPF40A HNRNPA1 SRSF9	WikiPathways
	37	Respiratory electron transport, ATP synthesis by chemiosmotic coupling, and heat production by uncoupling proteins. Homo sapiens R-HSA-163200	9/109	5.30509e-05	0.00352904	5.29287	52.1044	NDUFA7 NDUFA11 NDUFA2 ATP5C1 ATP5J ATP5I NDUFC1 NDUFS1 UQCR10	Reactome
	38	Influenza Viral RNA Transcription and Replication Homo sapiens R-HSA-168273	10/128	3.306e-05	0.00252909	5.00801	51.6686	RPL4 RPS28 POLR2A RPS18 NUP62 FAU RPL18 POLR2I RPS23 POLR2L	Reactome
	39	Gene Expression Homo sapiens R-HSA-74160	60/1631	3.07459e-10	4.70413e-07	2.35816	51.65	RPL4 MDC1 NOC2L WDR46 RRP8 EEF1B2 SNRPD2 RPS18 NUP62 XPO5 NELFE EIF5B RMI1 TOP3A HIST1H2AJ MED8 TSC2 CDC25C POLR1C SRSF2 TP53 RHNO1 SRSF9 HIST1H2BM DDX5 ZNF394 HIST1H2BK ISG20L2 OSGEP PSMA7 AURKA EXOSC7 RXRB EMG1 POLR2A ZMAT5 CSTF1 WBSCR22 DHX38 ZKSCAN5 RPL18 POLR2I HNRNPA1 POLR2L PNO1 CBX3 CWC15 EIF2S1 PSMC5 RPS28 HNRNPK SPCS1 CDK5 TRMT6 HNRNPA2B1 CDK2 LAMTOR2 FAU RAD9B RPS23	Reactome
	40	ribosome (GO:0005840)	7/76	0.000182974	0.0136011	5.90418	50.8124	RPS28 RPS18 APEX1 MRPS7 RPL18 EIF2S1 RPS23	GO_Cellular_Component
	41	mitochondrial electron transport, NADH to ubiquinone (GO:0006120)	5/46	0.000726239	0.123533	6.96767	50.3598	NDUFA7 NDUFA11 NDUFA2 NDUFC1 NDUFS1	GO_Biological_Process
	42	TP53 Regulates Transcription of DNA Repair Genes Homo sapiens R-HSA-6796648	6/61	0.00037089	0.0162132	6.30517	49.8084	MDC1 POLR2A POLR2I TP53 NELFE POLR2L	Reactome
	43	HDR through Homologous Recombination (HR) or Single Strand Annealing (SSA) Homo sapiens R-HSA-5693567	9/112	6.56412e-05	0.00386273	5.1511	49.6118	MDC1 HIST1H2BM RMI1 CDK2 TOP3A HIST1H2BK RAD9B POLH RHNO1	Reactome
	44	G2/M Transition Homo sapiens R-HSA-69275	12/173	1.82298e-05	0.00185944	4.44642	48.5214	PSMC5 DCTN2 CETN2 TUBB SSNA1 CDK2 CDC25C FOXM1 DYNLL1 TP53 PSMA7 AURKA	Reactome
	45	Oxidative phosphorylation Homo sapiens hsa00190	10/133	4.59241e-05	0.00448525	4.81974	48.1421	NDUFA7 NDUFA11 NDUFA2 ATP5C1 ATP5J ATP5I NDUFC1 NDUFS1 UQCR10 ATP6V1D	KEGG
	46	spliceosomal complex (GO:0005681)	9/114	7.53611e-05	0.00840276	5.06073	48.0426	TXNL4B PRPF38A SNRPD2 ZMAT5 HNRNPA2B1 DHX38 CWC15 HNRNPH3 HNRNPA1	GO_Cellular_Component
	47	DNA metabolic process (GO:0006259)	18/314	2.40018e-06	0.00244962	3.67467	47.5501	FEN1 UBE2B MCM7 RMI1 MCM8 TOP3A CDC25C KIN ORC1 NTHL1 MSH3 ERI2 APEX1 CDK2 RAD9B TP53 POLH RHNO1	GO_Biological_Process
	48	Mitotic G2-G2/M phases Homo sapiens R-HSA-453274	12/175	2.0448e-05	0.00195534	4.3956	47.4621	PSMC5 DCTN2 CETN2 TUBB SSNA1 CDK2 CDC25C FOXM1 DYNLL1 TP53 PSMA7 AURKA	Reactome
	49	RNA transport (GO:0050658)	7/80	0.000252146	0.0677211	5.60897	46.4732	XPO5 NUP62 HNRNPA2B1 SRSF2 DHX38 HNRNPA1 SRSF9	GO_Biological_Process
	50	Influenza Life Cycle Homo sapiens R-HSA-168255	10/136	5.55258e-05	0.00353977	4.71342	46.1853	RPL4 RPS28 POLR2A RPS18 NUP62 FAU RPL18 POLR2I RPS23 POLR2L	Reactome
	51	mitochondrial respiratory chain complex I biogenesis (GO:0097031)	6/64	0.000481625	0.102406	6.00962	45.9035	NDUFA7 NDUFA11 NDUFA2 NDUFC1 NDUFS1 BCS1L	GO_Biological_Process
	52	mitochondrial respiratory chain complex I assembly (GO:0032981)	6/64	0.000481625	0.0983094	6.00962	45.9035	NDUFA7 NDUFA11 NDUFA2 NDUFC1 NDUFS1 BCS1L	GO_Biological_Process
	53	NADH dehydrogenase complex assembly (GO:0010257)	6/64	0.000481625	0.106858	6.00962	45.9035	NDUFA7 NDUFA11 NDUFA2 NDUFC1 NDUFS1 BCS1L	GO_Biological_Process
	54	Ribosome Homo sapiens hsa03010	10/137	5.90844e-05	0.00432793	4.67902	45.5575	RPL4 RPS28 MRPL2 RPL36AL RPS18 MRPL18 FAU MRPS7 RPL18 RPS23	KEGG
	55	Complex I biogenesis Homo sapiens R-HSA-6799198	5/49	0.000972557	0.0270548	6.54108	45.3662	NDUFA7 NDUFA11 NDUFA2 NDUFC1 NDUFS1	Reactome
	56	rRNA processing Homo sapiens R-HSA-72312	12/180	2.70515e-05	0.00229937	4.2735	44.9477	RPL4 EXOSC7 EMG1 RPS28 RPS18 PNO1 ISG20L2 WBSCR22 FAU RPL18 WDR46 RPS23	Reactome
	57	cytosolic part (GO:0044445)	11/159	4.16288e-05	0.00928322	4.43477	44.7323	RPL4 CCT3 RPS28 PSMC5 RPL36AL RPS18 TCP1 RPL18 UBQLN4 CCT6B RPS23	GO_Cellular_Component
	58	Formation of the ternary complex, and subsequently, the 43S complex Homo sapiens R-HSA-72695	5/50	0.00106701	0.0281469	6.41026	43.8647	RPS28 RPS18 FAU EIF2S1 RPS23	Reactome
	59	Protein folding Homo sapiens R-HSA-391251	8/101	0.000184399	0.00910098	5.07743	43.6578	CCT3 TCP1 TBCB SKIV2L TP53 PFDN6 CCT6B WRAP53	Reactome
	60	Gene Silencing by RNA Homo sapiens R-HSA-211000	8/101	0.000184399	0.00881658	5.07743	43.6578	HIST1H2BM POLR2A HIST1H2AJ NUP62 XPO5 HIST1H2BK POLR2I POLR2L	Reactome
	61	Metabolism of proteins Homo sapiens R-HSA-392499	42/1074	3.88261e-08	9.90067e-06	2.5068	42.7765	RPL4 MDC1 HIST1H2BM DCTN2 CETN2 HIST1H2BK CCT6B AURKA EXOSC7 EEF1B2 GGA3 RPS18 ASNA1 NUP62 DPH3 KIF5A TIMM17B PMPCA MGAT2 RPL18 CCT3 KLHDC3 EIF5B COG8 TRAPPC1 HIST1H2AJ NSMCE2 TBCB DYNLL1 BCS1L EIF2S1 RPS28 HNRNPK SPCS1 TCP1 SKIV2L FAU TLN1 TP53 PFDN6 RPS23 WRAP53	Reactome
	62	mitochondrial respiratory chain complex I (GO:0005747)	5/51	0.00116809	0.0400744	6.28457	42.4358	NDUFA7 NDUFA11 NDUFA2 NDUFC1 NDUFS1	GO_Cellular_Component
	63	Electron Transport Chain Homo sapiens WP111	8/103	0.000211197	0.0184586	4.97884	42.1345	NDUFA7 NDUFA2 ATP5C1 ATP5J ATP5I NDUFC1 NDUFS1 UQCR10	WikiPathways
	64	G1 to S cell cycle control Homo sapiens WP45	6/68	0.000667481	0.0416699	5.65611	41.3575	CREB3 MCM7 ORC1 CREB3L4 CDK2 TP53	WikiPathways
	65	Major pathway of rRNA processing in the nucleolus Homo sapiens R-HSA-6791226	11/166	6.16628e-05	0.00377376	4.24776	41.1771	RPL4 EXOSC7 EMG1 RPS28 RPS18 PNO1 ISG20L2 FAU RPL18 WDR46 RPS23	Reactome
	66	Nucleosome assembly Homo sapiens R-HSA-774815	5/52	0.00127609	0.0305064	6.16371	41.0747	HIST1H2BM HIST1H2AJ HIST1H2BK CENPK STRA13	Reactome
	67	Deposition of new CENPA-containing nucleosomes at the centromere Homo sapiens R-HSA-606279	5/52	0.00127609	0.0309907	6.16371	41.0747	HIST1H2BM HIST1H2AJ HIST1H2BK CENPK STRA13	Reactome
	68	Chromosome Maintenance Homo sapiens R-HSA-73886	7/86	0.000393914	0.0167414	5.21765	40.9031	HIST1H2BM FEN1 HIST1H2AJ HIST1H2BK CENPK STRA13 WRAP53	Reactome
	69	G2/M transition of mitotic cell cycle (GO:0000086)	9/126	0.000162696	0.0638646	4.57875	39.9433	DCTN2 CETN2 TUBB SSNA1 CDK2 CDC25C FOXM1 DYNLL1 AURKA	GO_Biological_Process
	70	Influenza Infection Homo sapiens R-HSA-168254	10/147	0.00010672	0.00604747	4.36072	39.8801	RPL4 RPS28 POLR2A RPS18 NUP62 FAU RPL18 POLR2I RPS23 POLR2L	Reactome
	71	Formation of TC-NER Pre-Incision Complex Homo sapiens R-HSA-6781823	5/53	0.00139128	0.0304095	6.04741	39.777	COPS5 POLR2A ZNF830 POLR2I POLR2L	Reactome
	72	cell cycle G2/M phase transition (GO:0044839)	9/127	0.000172749	0.062967	4.5427	39.3565	DCTN2 CETN2 TUBB SSNA1 CDK2 CDC25C FOXM1 DYNLL1 AURKA	GO_Biological_Process
	73	Switching of origins to a post-replicative state Homo sapiens R-HSA-69052	6/70	0.000779079	0.0238398	5.49451	39.3264	PSMC5 MCM7 ORC1 MCM8 CDK2 PSMA7	Reactome
	74	Orc1 removal from chromatin Homo sapiens R-HSA-68949	6/70	0.000779079	0.0233724	5.49451	39.3264	PSMC5 MCM7 ORC1 MCM8 CDK2 PSMA7	Reactome
	75	Cytoplasmic Ribosomal Proteins Mus musculus WP163	6/70	0.000779079	0.0425572	5.49451	39.3264	RPL4 RPS28 RPS18 FAU RPL18 RPS23	WikiPathways
	76	GTP hydrolysis and joining of the 60S ribosomal subunit Homo sapiens R-HSA-72706	8/107	0.000274407	0.0123483	4.79272	39.3046	RPL4 EIF5B RPS28 RPS18 FAU RPL18 EIF2S1 RPS23	Reactome
	77	cytoplasmic translation (GO:0002181)	5/54	0.00151397	0.214605	5.93542	38.5388	RPL4 MRPL2 RPS28 RPL18 RPS23	GO_Biological_Process
	78	Meiotic recombination Homo sapiens R-HSA-912446	5/54	0.00151397	0.0300827	5.93542	38.5388	HIST1H2BM HIST1H2AJ TOP3A HIST1H2BK CDK2	Reactome
	79	Eukaryotic Translation Elongation Homo sapiens R-HSA-156842	7/89	0.000485478	0.0176853	5.04177	38.4706	RPL4 EEF1B2 RPS28 RPS18 FAU RPL18 RPS23	Reactome
	80	Translation Homo sapiens R-HSA-72766	10/151	0.00013329	0.0070322	4.2452	37.8799	RPL4 EEF1B2 EIF5B RPS28 SPCS1 RPS18 FAU RPL18 EIF2S1 RPS23	Reactome
	81	Removal of licensing factors from origins Homo sapiens R-HSA-69300	6/72	0.000904562	0.0261128	5.34188	37.4362	PSMC5 MCM7 ORC1 MCM8 CDK2 PSMA7	Reactome
	82	AURKA Activation by TPX2 Homo sapiens R-HSA-8854518	6/72	0.000904562	0.0256292	5.34188	37.4362	DCTN2 CETN2 TUBB SSNA1 DYNLL1 AURKA	Reactome
	83	Positive epigenetic regulation of rRNA expression Homo sapiens R-HSA-5250913	6/73	0.000972859	0.0265799	5.2687	36.5399	HIST1H2BM CBX3 HIST1H2AJ POLR1C HIST1H2BK POLR2L	Reactome
	84	nuclear export (GO:0051168)	7/92	0.000593255	0.108121	4.87737	36.2383	XPO5 NUP62 SRSF2 DHX38 CCHCR1 HNRNPA1 SRSF9	GO_Biological_Process
	85	ATP metabolic process (GO:0046034)	5/56	0.00178295	0.233292	5.72344	36.2265	ATP5C1 ATP5J NDUFS1 ATP5I NUDT5	GO_Biological_Process
	86	rRNA processing (GO:0006364)	12/202	8.30247e-05	0.0385159	3.80807	35.7821	RPL4 EXOSC7 RPS28 EMG1 RPS18 PNO1 TSR3 ISG20L2 RRP1B RPL18 WDR46 RPS23	GO_Biological_Process
	87	Electron Transport Chain Mus musculus WP295	7/93	0.000633122	0.0461124	4.82492	35.5348	NDUFA7 NDUFA2 ATP5C1 ATP5J NDUFC1 NDUFS1 UQCR10	WikiPathways
	88	Translation initiation complex formation Homo sapiens R-HSA-72649	5/57	0.00192983	0.034737	5.62303	35.1458	RPS28 RPS18 FAU EIF2S1 RPS23	Reactome
	89	Ribosomal scanning and start codon recognition Homo sapiens R-HSA-72702	5/57	0.00192983	0.0351505	5.62303	35.1458	RPS28 RPS18 FAU EIF2S1 RPS23	Reactome
	90	Eukaryotic Translation Initiation Homo sapiens R-HSA-72613	8/114	0.000421831	0.0157415	4.49843	34.9568	RPL4 EIF5B RPS28 RPS18 FAU RPL18 EIF2S1 RPS23	Reactome
	91	Cap-dependent Translation Initiation Homo sapiens R-HSA-72737	8/114	0.000421831	0.016135	4.49843	34.9568	RPL4 EIF5B RPS28 RPS18 FAU RPL18 EIF2S1 RPS23	Reactome
	92	preribosome (GO:0030684)	6/75	0.00112129	0.0416746	5.12821	34.8373	EMG1 NIP7 RRP1B WDR46 AAMP FTSJ3	GO_Cellular_Component
	93	Regulation of DNA replication Homo sapiens R-HSA-69304	6/75	0.00112129	0.0290775	5.12821	34.8373	PSMC5 MCM7 ORC1 MCM8 CDK2 PSMA7	Reactome
	94	Chaperonin-mediated protein folding Homo sapiens R-HSA-390466	7/95	0.000719223	0.023922	4.72335	34.1845	CCT3 TCP1 SKIV2L TP53 PFDN6 CCT6B WRAP53	Reactome
	95	B-WICH complex positively regulates rRNA expression Homo sapiens R-HSA-5250924	5/58	0.00208537	0.0350617	5.52608	34.1115	HIST1H2BM HIST1H2AJ POLR1C HIST1H2BK POLR2L	Reactome
	96	Activation of the mRNA upon binding of the cap-binding complex and eIFs, and subsequent binding to 43S Homo sapiens R-HSA-72662	5/58	0.00208537	0.0354513	5.52608	34.1115	RPS28 RPS18 FAU EIF2S1 RPS23	Reactome
	97	Negative epigenetic regulation of rRNA expression Homo sapiens R-HSA-5250941	6/76	0.00120172	0.0301414	5.06073	34.0284	HIST1H2BM HIST1H2AJ POLR1C HIST1H2BK RRP8 POLR2L	Reactome
	98	regulation of signal transduction by p53 class mediator (GO:1901796)	9/138	0.000321867	0.0782136	4.1806	33.6178	CDK5 RMI1 CDK2 TOP3A NOC2L RAD9B TP53 RHNO1 AURKA	GO_Biological_Process
	99	SUMO E3 ligases SUMOylate target proteins Homo sapiens R-HSA-3108232	7/96	0.000765615	0.024404	4.67415	33.5362	MDC1 HNRNPK CETN2 NUP62 NSMCE2 TP53 AURKA	Reactome
	100	nuclear matrix (GO:0016363)	5/59	0.00224986	0.0557465	5.43242	33.1209	KIN HNRNPA2B1 PRPF40A PHB2 TP53	GO_Cellular_Component
	101	Telomere Maintenance Homo sapiens R-HSA-157579	5/59	0.00224986	0.0366201	5.43242	33.1209	HIST1H2BM FEN1 HIST1H2AJ HIST1H2BK WRAP53	Reactome
	102	DNA Damage/Telomere Stress Induced Senescence Homo sapiens R-HSA-2559586	5/59	0.00224986	0.0370138	5.43242	33.1209	HIST1H2BM HIST1H2AJ HIST1H2BK CDK2 TP53	Reactome
	103	nuclear body (GO:0016604)	26/618	4.96766e-06	0.00221558	2.69687	32.9357	MDC1 PPWD1 SMC4 ZBTB4 OSGEP PQBP1 LPXN NELFE ATPAF2 IK CBX5 RMI1 TOP3A NSMCE2 PRPF40A CWC15 CDC25C FIBP APEX1 HNRNPA2B1 CDK2 SRSF2 ACIN1 TRIP12 TP53 WRAP53	GO_Cellular_Component
	104	mitochondrial respiratory chain complex assembly (GO:0033108)	7/97	0.000814341	0.134051	4.62596	32.9051	NDUFA7 NDUFA11 NDUFA2 NDUFC1 NDUFS1 UQCR10 BCS1L	GO_Biological_Process
	105	Synthesis of DNA Homo sapiens R-HSA-69239	7/97	0.000814341	0.0239604	4.62596	32.9051	FEN1 PSMC5 ORC1 MCM7 MCM8 CDK2 PSMA7	Reactome
	106	response to UV (GO:0009411)	7/98	0.000865483	0.138018	4.57875	32.2904	FEN1 UBE2B NOC2L TP53 EIF2S1 POLH RHNO1	GO_Biological_Process
	107	Transcriptional Regulation by TP53 Homo sapiens R-HSA-3700989	17/348	3.63043e-05	0.00264503	3.13145	32.0146	MDC1 RMI1 TOP3A TSC2 NOC2L CDC25C AURKA CDK5 POLR2A CDK2 LAMTOR2 RAD9B POLR2I TP53 RHNO1 NELFE POLR2L	Reactome
	108	RNA Polymerase I Transcription Homo sapiens R-HSA-73864	6/79	0.00146966	0.0312303	4.86855	31.7562	HIST1H2BM CBX3 HIST1H2AJ POLR1C HIST1H2BK POLR2L	Reactome
	109	RNA metabolic process (GO:0016070)	11/191	0.000214141	0.0682976	3.69177	31.1913	EXOSC7 DDX5 HNRNPK POLR2A HNRNPA2B1 DHX38 SKIV2L HNRNPH3 POLR2I HNRNPA1 POLR2L	GO_Biological_Process
	110	SUMOylation Homo sapiens R-HSA-2990846	7/101	0.00103426	0.0277616	4.44275	30.5398	MDC1 HNRNPK CETN2 NSMCE2 NUP62 TP53 AURKA	Reactome
	111	chromosome, telomeric region (GO:0000781)	8/124	0.000738157	0.0365798	4.13565	29.8236	FEN1 CBX5 ORC1 MCM7 CBX3 APEX1 NSMCE2 HNRNPA2B1	GO_Cellular_Component
	112	RNA Polymerase II Transcription Homo sapiens R-HSA-73857	8/124	0.000738157	0.0240294	4.13565	29.8236	POLR2A SRSF2 CSTF1 DHX38 POLR2I SRSF9 NELFE POLR2L	Reactome
	113	mitotic cell cycle phase transition (GO:0044772)	12/221	0.000193434	0.0658064	3.48068	29.7618	ORC1 MCM7 DCTN2 MCM8 CETN2 TUBB SSNA1 CDK2 DYNLL1 CDC25C FOXM1 AURKA	GO_Biological_Process
	114	M/G1 Transition Homo sapiens R-HSA-68874	6/82	0.00178087	0.0332284	4.69043	29.6935	PSMC5 MCM7 ORC1 MCM8 CDK2 PSMA7	Reactome
	115	DNA Replication Pre-Initiation Homo sapiens R-HSA-69002	6/82	0.00178087	0.0336386	4.69043	29.6935	PSMC5 MCM7 ORC1 MCM8 CDK2 PSMA7	Reactome
	116	regulation of G2/M transition of mitotic cell cycle (GO:0010389)	9/149	0.000564393	0.110773	3.87197	28.9614	PSMC5 DCTN2 CETN2 TUBB SSNA1 CDK2 DYNLL1 PSMA7 AURKA	GO_Biological_Process
	117	miRNA regulation of DNA Damage Response Mus musculus WP2087	5/64	0.00321695	0.140581	5.00801	28.7426	MCM7 CDK5 CDK2 CDC25C TP53	WikiPathways
	118	HDR through Homologous Recombination (HRR) Homo sapiens R-HSA-5685942	5/64	0.00321695	0.0459994	5.00801	28.7426	RMI1 TOP3A RAD9B POLH RHNO1	Reactome
	119	Viral mRNA Translation Homo sapiens R-HSA-192823	6/84	0.0020145	0.0354273	4.57875	28.4221	RPL4 RPS28 RPS18 FAU RPL18 RPS23	Reactome
	120	Peptide chain elongation Homo sapiens R-HSA-156902	6/84	0.0020145	0.0350248	4.57875	28.4221	RPL4 RPS28 RPS18 FAU RPL18 RPS23	Reactome
	121	DNA Replication Homo sapiens R-HSA-69306	7/105	0.00129836	0.0305615	4.2735	28.4045	FEN1 PSMC5 ORC1 MCM7 MCM8 CDK2 PSMA7	Reactome
	122	rRNA metabolic process (GO:0016072)	11/200	0.000318352	0.0812276	3.52564	28.3897	RPL4 EXOSC7 RPS28 EMG1 RPS18 PNO1 ISG20L2 RRP1B RPL18 WDR46 RPS23	GO_Biological_Process
	123	mRNA processing Mus musculus WP310	18/398	5.86442e-05	0.00854251	2.89911	28.249	DDX5 NIP7 PRPF40A EXOSC7 RPS28 HNRNPK SNRPD2 HNRNPDL POLR2A HNRNPA2B1 CSTF1 SRSF2 DHX38 ACIN1 ZNF830 RPS23 SRSF9 NELFE	WikiPathways
	124	Regulation of TP53 Activity Homo sapiens R-HSA-5633007	9/151	0.00062146	0.0221124	3.82068	28.2098	CDK5 RMI1 CDK2 TOP3A NOC2L RAD9B TP53 RHNO1 AURKA	Reactome
	125	ncRNA processing (GO:0034470)	12/227	0.000247616	0.0701991	3.38868	28.1384	RPL4 EXOSC7 RPS28 EMG1 RPS18 PNO1 HNRNPA2B1 ISG20L2 RRP1B RPL18 WDR46 RPS23	GO_Biological_Process
	126	regulation of cell division (GO:0051302)	5/65	0.00344138	0.358395	4.93097	27.9679	SDCCAG3 CETN2 CSPP1 PRPF40A AURKA	GO_Biological_Process
	127	chromatin assembly (GO:0031497)	5/65	0.00344138	0.365862	4.93097	27.9679	HIST1H2BM HIST1H2BK PAF1 NOC2L TP53	GO_Biological_Process
	128	L13a-mediated translational silencing of Ceruloplasmin expression Homo sapiens R-HSA-156827	7/106	0.00137197	0.0308694	4.23319	27.9031	RPL4 RPS28 RPS18 FAU RPL18 EIF2S1 RPS23	Reactome
	129	DNA-templated transcription, termination (GO:0006353)	7/106	0.00137197	0.205917	4.23319	27.9031	POLR2A POLR1C SRSF2 CSTF1 DHX38 SRSF9 POLR2L	GO_Biological_Process
	130	3' -UTR-mediated translational regulation Homo sapiens R-HSA-157279	7/106	0.00137197	0.030422	4.23319	27.9031	RPL4 RPS28 RPS18 FAU RPL18 EIF2S1 RPS23	Reactome
	131	mitochondrial ATP synthesis coupled electron transport (GO:0042775)	6/85	0.00213965	0.266308	4.52489	27.815	NDUFA7 NDUFA11 NDUFA2 NDUFC1 NDUFS1 UQCR10	GO_Biological_Process
	132	The citric acid (TCA) cycle and respiratory electron transport Homo sapiens R-HSA-1428517	9/153	0.000683164	0.0232276	3.77074	27.4841	NDUFA7 NDUFA11 NDUFA2 ATP5C1 ATP5J ATP5I NDUFC1 NDUFS1 UQCR10	Reactome
	133	positive regulation of cell cycle process (GO:0090068)	7/107	0.0014488	0.211236	4.19363	27.4138	FEN1 CSPP1 NUP62 TP53 RRP8 RHNO1 AURKA	GO_Biological_Process
	134	SRP-dependent cotranslational protein targeting to membrane Homo sapiens R-HSA-1799339	7/107	0.0014488	0.0312207	4.19363	27.4138	RPL4 RPS28 SPCS1 RPS18 FAU RPL18 RPS23	Reactome
	135	nucleotide-excision repair (GO:0006289)	7/108	0.00152895	0.210871	4.1548	26.9363	COPS5 POLR2A CETN2 ZNF830 POLR2I TP53 POLR2L	GO_Biological_Process
	136	Selenocysteine synthesis Homo sapiens R-HSA-2408557	6/87	0.00240745	0.0383688	4.42087	26.6542	RPL4 RPS28 RPS18 FAU RPL18 RPS23	Reactome
	137	Regulation of PLK1 Activity at G2/M Transition Homo sapiens R-HSA-2565942	6/87	0.00240745	0.0375858	4.42087	26.6542	DCTN2 CETN2 TUBB SSNA1 DYNLL1 AURKA	Reactome
	138	Eukaryotic Translation Termination Homo sapiens R-HSA-72764	6/87	0.00240745	0.0379732	4.42087	26.6542	RPL4 RPS28 RPS18 FAU RPL18 RPS23	Reactome
	139	Assembly of the pre-replicative complex Homo sapiens R-HSA-68867	5/67	0.00392365	0.0540827	4.78377	26.5056	PSMC5 MCM7 ORC1 MCM8 PSMA7	Reactome
	140	gene expression (GO:0010467)	18/411	8.82794e-05	0.0375408	2.80741	26.2072	RPL4 MRPL18 MRPS7 RPS28 HNRNPK COPS5 POLR2A RPS18 NUP62 HNRNPA2B1 SRSF2 DHX38 HNRNPH3 RPL18 POLR2I RPS23 SRSF9 POLR2L	GO_Biological_Process
	141	Respiratory electron transport Homo sapiens R-HSA-611105	6/88	0.00255045	0.039416	4.37063	26.0992	NDUFA7 NDUFA11 NDUFA2 NDUFC1 NDUFS1 UQCR10	Reactome
	142	regulation of mitotic cell cycle phase transition (GO:1901990)	10/184	0.000648713	0.114151	3.48384	25.5732	PSMC5 DCTN2 CETN2 TUBB SSNA1 CDK2 DYNLL1 PSMA7 ANAPC2 AURKA	GO_Biological_Process
	143	Nonsense Mediated Decay (NMD) independent of the Exon Junction Complex (EJC) Homo sapiens R-HSA-975956	6/89	0.00269972	0.0404958	4.32152	25.5601	RPL4 RPS28 RPS18 FAU RPL18 RPS23	Reactome
	144	Cytoplasmic Ribosomal Proteins Homo sapiens WP477	6/89	0.00269972	0.131086	4.32152	25.5601	RPL4 RPS28 RPS18 FAU RPL18 RPS23	WikiPathways
	145	Activation of anterior HOX genes in hindbrain development during early embryogenesis Homo sapiens R-HSA-5617472	6/89	0.00269972	0.0401026	4.32152	25.5601	HIST1H2BM POLR2A HIST1H2AJ HIST1H2BK POLR2I POLR2L	Reactome
	146	Activation of HOX genes during differentiation Homo sapiens R-HSA-5619507	6/89	0.00269972	0.039717	4.32152	25.5601	HIST1H2BM POLR2A HIST1H2AJ HIST1H2BK POLR2I POLR2L	Reactome
	147	nuclear speck (GO:0016607)	14/296	0.000245339	0.0156316	3.03188	25.2036	ATPAF2 IK PRPF40A CWC15 CDC25C SMC4 OSGEP PQBP1 FIBP APEX1 SRSF2 LPXN ACIN1 TRIP12	GO_Cellular_Component
	148	Loss of proteins required for interphase microtubule organization?from the centrosome Homo sapiens R-HSA-380284	5/69	0.00445243	0.0567684	4.64511	25.1501	DCTN2 CETN2 TUBB SSNA1 DYNLL1	Reactome
	149	Loss of Nlp from mitotic centrosomes Homo sapiens R-HSA-380259	5/69	0.00445243	0.0572455	4.64511	25.1501	DCTN2 CETN2 TUBB SSNA1 DYNLL1	Reactome
	150	DNA-directed RNA polymerase II, holoenzyme (GO:0016591)	6/90	0.00285545	0.0606443	4.2735	25.0364	POLR2A MED8 PAF1 POLR2I TP53 POLR2L	GO_Cellular_Component
	151	cellular response to DNA damage stimulus (GO:0006974)	15/329	0.00022084	0.066291	2.92261	24.6027	MOAP1 FEN1 UBE2B MCM7 MCM8 ZBTB4 KIN IRF3 MSH3 APEX1 TRIP12 RAD9B TP53 POLH RHNO1	GO_Biological_Process
	152	Epigenetic regulation of gene expression Homo sapiens R-HSA-212165	7/115	0.00219113	0.0364395	3.9019	23.8926	HIST1H2BM CBX3 HIST1H2AJ POLR1C HIST1H2BK RRP8 POLR2L	Reactome
	153	nuclear import (GO:0051170)	5/71	0.00503007	0.401069	4.51427	23.8909	MCM3AP SNRPD2 NUP62 TSC2 HNRNPA1	GO_Biological_Process
	154	Factors involved in megakaryocyte development and platelet production Homo sapiens R-HSA-983231	8/141	0.00169156	0.0323511	3.63702	23.2119	KLC4 KIF9 CBX5 CDK5 IRF3 KIF5A CDK2 TP53	Reactome
	155	respiratory electron transport chain (GO:0022904)	6/94	0.00354636	0.354845	4.09165	23.0844	NDUFA7 NDUFA11 NDUFA2 NDUFC1 NDUFS1 UQCR10	GO_Biological_Process
	156	Parkinson's disease Homo sapiens hsa05012	8/142	0.00176883	0.074038	3.61141	22.8871	NDUFA7 NDUFA11 NDUFA2 ATP5C1 ATP5J NDUFC1 NDUFS1 UQCR10	KEGG
	157	Alzheimer's disease Homo sapiens hsa05010	9/168	0.0013235	0.077557	3.43407	22.7592	NDUFA7 NDUFA11 CDK5 NDUFA2 ATP5C1 ATP5J NDUFC1 NDUFS1 UQCR10	KEGG
	158	transcription-coupled nucleotide-excision repair (GO:0006283)	5/73	0.0056589	0.431006	4.39059	22.7192	COPS5 POLR2A ZNF830 POLR2I POLR2L	GO_Biological_Process
	159	NoRC negatively regulates rRNA expression Homo sapiens R-HSA-427413	5/73	0.0056589	0.0681742	4.39059	22.7192	HIST1H2BM HIST1H2AJ POLR1C HIST1H2BK POLR2L	Reactome
	160	mitochondrial inner membrane (GO:0005743)	15/341	0.000323591	0.0180402	2.81976	22.6597	NDUFA7 NDUFA11 MRPL18 NDUFA2 MRPL49 ATP5C1 ATP5J NDUFC1 ATP5I UQCR10 MRPS7 PHB2 MRPL2 TIMM17B PMPCA	GO_Cellular_Component
	161	RNA export from nucleus (GO:0006405)	7/119	0.00265803	0.32295	3.77074	22.3611	NUP62 XPO5 HNRNPA2B1 SRSF2 DHX38 HNRNPA1 SRSF9	GO_Biological_Process
	162	protein localization to nucleus (GO:0034504)	6/96	0.00393505	0.386164	4.00641	22.1868	MCM3AP NUP62 TSC2 PAF1 SUPT7L GPN3	GO_Biological_Process
	163	Formation of a pool of free 40S subunits Homo sapiens R-HSA-72689	6/96	0.00393505	0.0537556	4.00641	22.1868	RPL4 RPS28 RPS18 FAU RPL18 RPS23	Reactome
	164	mRNA 3'-end processing (GO:0031124)	5/74	0.00599324	0.424771	4.33125	22.1636	SRSF2 CSTF1 DHX38 PAF1 SRSF9	GO_Biological_Process
	165	protein targeting to ER (GO:0045047)	6/97	0.00414081	0.36432	3.96511	21.756	RPL4 RPS28 SPCS1 RPS18 RPL18 RPS23	GO_Biological_Process
	166	mRNA metabolic process (GO:0016071)	6/97	0.00414081	0.370711	3.96511	21.756	KIN DDX5 HNRNPA2B1 SRSF2 TP53 SRSF9	GO_Biological_Process
	167	Transcription-Coupled Nucleotide Excision Repair (TC-NER) Homo sapiens R-HSA-6781827	5/76	0.00670318	0.0776959	4.21727	21.1082	COPS5 POLR2A ZNF830 POLR2I POLR2L	Reactome
	168	RNA Polymerase I Promoter Clearance Homo sapiens R-HSA-73854	5/76	0.00670318	0.078289	4.21727	21.1082	HIST1H2BM HIST1H2AJ POLR1C HIST1H2BK POLR2L	Reactome
	169	double-stranded DNA binding (GO:0003690)	6/99	0.00457605	0.658379	3.885	20.9282	KIN FEN1 MSH3 NTHL1 APEX1 PQBP1	GO_Molecular_Function
	170	translation (GO:0006412)	11/232	0.00109353	0.169099	3.03935	20.7233	RPL4 EEF1B2 RPS28 MRPL2 NDUFA7 COPS5 RPS18 MRPL18 MRPS7 RPL18 RPS23	GO_Biological_Process
	171	S Phase Homo sapiens R-HSA-69242	7/124	0.00334496	0.047387	3.61869	20.6276	FEN1 PSMC5 ORC1 MCM7 MCM8 CDK2 PSMA7	Reactome
	172	regulation of cytokinesis (GO:0032465)	5/77	0.00707934	0.451573	4.1625	20.6068	SDCCAG3 CETN2 CSPP1 PRPF40A AURKA	GO_Biological_Process
	173	Senescence-Associated Secretory Phenotype (SASP) Homo sapiens R-HSA-2559582	5/77	0.00707934	0.0802325	4.1625	20.6068	HIST1H2BM HIST1H2AJ HIST1H2BK CDK2 ANAPC2	Reactome
	174	nuclear periphery (GO:0034399)	5/78	0.00747	0.114883	4.10914	20.1219	KIN HNRNPA2B1 PRPF40A PHB2 TP53	GO_Cellular_Component
	175	fibroblast growth factor receptor signaling pathway (GO:0008543)	5/78	0.00747	0.47061	4.10914	20.1219	FIBP POLR2A POLR2I HNRNPA1 POLR2L	GO_Biological_Process
	176	nucleolus (GO:0005730)	24/676	0.000167156	0.0149103	2.27583	19.792	RPL4 FEN1 DDX5 CBX5 NOP16 PNO1 NIP7 ZFP91 RRP1B NOC2L WDR46 RRP8 THAP2 FTSJ3 EMG1 ORC1 DDRGK1 ASNA1 ERI2 APEX1 RPL18 TP53 PITX1 SRSF9	GO_Cellular_Component
	177	Recruitment of mitotic centrosome proteins and complexes Homo sapiens R-HSA-380270	5/79	0.00787543	0.0879518	4.05712	19.6527	DCTN2 CETN2 TUBB SSNA1 DYNLL1	Reactome
	178	Centrosome maturation Homo sapiens R-HSA-380287	5/79	0.00787543	0.0885985	4.05712	19.6527	DCTN2 CETN2 TUBB SSNA1 DYNLL1	Reactome
	179	Cell Cycle Homo sapiens WP179	6/103	0.00554634	0.186442	3.73413	19.3974	ORC1 MCM7 MCM8 CDK2 CDC25C TP53	WikiPathways
	180	Pyrimidine metabolism Homo sapiens hsa00240	6/105	0.00608422	0.162061	3.663	18.6889	POLR2A TXNRD2 POLR1C POLR2I ITPA POLR2L	KEGG
	181	Herpes simplex infection Homo sapiens hsa05168	9/185	0.00255885	0.0937179	3.1185	18.6118	HNRNPK IRF3 POLR2A CDK2 MED8 SRSF2 TP53 EIF2S1 SRSF9	KEGG
	182	Nonsense-Mediated Decay (NMD) Homo sapiens R-HSA-927802	6/106	0.00636695	0.076105	3.62845	18.3477	RPL4 RPS28 RPS18 FAU RPL18 RPS23	Reactome
	183	Nonsense Mediated Decay (NMD) enhanced by the Exon Junction Complex (EJC) Homo sapiens R-HSA-975957	6/106	0.00636695	0.075515	3.62845	18.3477	RPL4 RPS28 RPS18 FAU RPL18 RPS23	Reactome
	184	positive regulation of cell cycle arrest (GO:0071158)	5/82	0.00918303	0.483103	3.90869	18.3333	CDK2 CDC25C TP53 RRP8 AURKA	GO_Biological_Process
	185	DNA damage response, signal transduction by p53 class mediator (GO:0030330)	5/82	0.00918303	0.488135	3.90869	18.3333	CDK2 FOXM1 CDC25C TP53 AURKA	GO_Biological_Process
	186	nuclear chromosome, telomeric region (GO:0000784)	6/107	0.00665912	0.10607	3.59454	18.015	FEN1 CBX5 ORC1 MCM7 CBX3 APEX1	GO_Cellular_Component
	187	Nucleotide Excision Repair Homo sapiens R-HSA-5696398	6/108	0.0069609	0.0794789	3.56125	17.6903	COPS5 POLR2A CETN2 ZNF830 POLR2I POLR2L	Reactome
	188	DNA-templated transcription, elongation (GO:0006354)	6/108	0.0069609	0.449639	3.56125	17.6903	POLR2A POLR1C PAF1 POLR2I NELFE POLR2L	GO_Biological_Process
	189	Infectious disease Homo sapiens R-HSA-5663205	14/348	0.00120651	0.0297735	2.57884	17.3299	RPL4 FEN1 PSMA7 PSMC5 RPS28 POLR2A RPS18 NUP62 FAU RPL18 POLR2I RPS23 NELFE POLR2L	Reactome
	190	Regulation of mitotic cell cycle Homo sapiens R-HSA-453276	5/85	0.0106331	0.106331	3.77074	17.1334	PSMC5 CDK2 PSMA7 ANAPC2 AURKA	Reactome
	191	Meiosis Homo sapiens R-HSA-1500620	5/85	0.0106331	0.107739	3.77074	17.1334	HIST1H2BM HIST1H2AJ TOP3A HIST1H2BK CDK2	Reactome
	192	APC/C-mediated degradation of cell cycle proteins Homo sapiens R-HSA-174143	5/85	0.0106331	0.107031	3.77074	17.1334	PSMC5 CDK2 PSMA7 ANAPC2 AURKA	Reactome
	193	viral gene expression (GO:0019080)	6/110	0.00759396	0.461333	3.4965	17.0643	RPL4 RPS28 RPS18 NUP62 RPL18 RPS23	GO_Biological_Process
	194	RNA processing (GO:0006396)	9/193	0.00339239	0.384697	2.98924	16.9975	KIN HNRNPK SNRPD2 HNRNPA2B1 ZMAT5 SRSF2 DHX38 HNRNPH3 SRSF9	GO_Biological_Process
	195	RHO GTPase Effectors Homo sapiens R-HSA-195258	11/255	0.00231054	0.0372119	2.76521	16.7856	KLC4 HIST1H2BM ZWILCH CENPK KIF5A HIST1H2AJ HIST1H2BK TAX1BP3 ARPC5 PFN1 CDC25C	Reactome
	196	Selenoamino acid metabolism Homo sapiens R-HSA-2408522	6/111	0.00792561	0.0878708	3.465	16.7625	RPL4 RPS28 RPS18 FAU RPL18 RPS23	Reactome
	197	Unfolded Protein Response (UPR) Homo sapiens R-HSA-381119	5/86	0.0111493	0.110769	3.72689	16.7575	EXOSC7 KLHDC3 ASNA1 TLN1 EIF2S1	Reactome
	198	nuclear-transcribed mRNA catabolic process, nonsense-mediated decay (GO:0000184)	6/112	0.00826755	0.463619	3.43407	16.4678	RPL4 RPS28 RPS18 SKIV2L RPL18 RPS23	GO_Biological_Process
	199	G1/S Transition Homo sapiens R-HSA-69206	6/112	0.00826755	0.0890799	3.43407	16.4678	PSMC5 ORC1 MCM7 MCM8 CDK2 PSMA7	Reactome
	200	miRNA Regulation of DNA Damage Response Homo sapiens WP1530	5/87	0.0116824	0.364656	3.68406	16.3929	MCM7 CDK5 CDK2 CDC25C TP53	WikiPathways
	201	centrosome (GO:0005813)	17/461	0.000984959	0.0399356	2.36387	16.3649	LRRC45 DCTN2 SSNA1 CETN2 IFT80 DYNLL1 AURKA CCDC85B CSPP1 APEX1 NUP62 TCP1 CDK2 CEP95 CNTROB ATF5 ATP6V1D	GO_Cellular_Component
	202	nuclear chromosome part (GO:0044454)	15/392	0.00134379	0.0428092	2.4529	16.2192	KLHDC3 FEN1 CBX5 UBE2B MCM7 HIST1H2AH CBX3 HIST1H2AJ AURKA HNRNPK ORC1 H2AFJ APEX1 TP53 GABPA	GO_Cellular_Component
	203	viral transcription (GO:0019083)	6/113	0.00861996	0.463028	3.40368	16.18	RPL4 RPS28 RPS18 NUP62 RPL18 RPS23	GO_Biological_Process
	204	Organelle biogenesis and maintenance Homo sapiens R-HSA-1852241	13/326	0.00193019	0.0343394	2.55624	15.9768	CCT3 DCTN2 SSNA1 MRPL18 TUBB CETN2 MRPL49 IFT80 MRPS7 DYNLL1 MRPL2 TCP1 GABPA	Reactome
	205	SRP-dependent cotranslational protein targeting to membrane (GO:0006614)	5/89	0.0127999	0.572964	3.60127	15.6955	RPL4 RPS28 RPS18 RPL18 RPS23	GO_Biological_Process
	206	chromatin (GO:0000785)	12/296	0.00248741	0.0583886	2.59875	15.5835	KLHDC3 HNRNPK COPS5 UBE2B MCM7 HIST1H2AH CBX3 H2AFJ HIST1H2AJ SMCR8 TP53 GABPA	GO_Cellular_Component
	207	RNA Polymerase I, RNA Polymerase III, and Mitochondrial Transcription Homo sapiens R-HSA-504046	6/116	0.00974172	0.102088	3.31565	15.3559	HIST1H2BM CBX3 HIST1H2AJ POLR1C HIST1H2BK POLR2L	Reactome
	208	peptide biosynthetic process (GO:0043043)	8/174	0.00610255	0.426593	2.94724	15.0281	RPL4 RPS28 COPS5 RPS18 MRPL18 MRPS7 RPL18 RPS23	GO_Biological_Process
	209	M Phase Homo sapiens R-HSA-68886	11/268	0.00338125	0.0474616	2.63108	14.9695	HIST1H2BM PSMC5 ZWILCH CENPK HIST1H2AJ NUP62 HIST1H2BK NCAPG SMC4 PSMA7 ANAPC2	Reactome
	210	Viral carcinogenesis Homo sapiens hsa05203	9/205	0.00502742	0.147303	2.81426	14.8954	CREB3 HIST1H2BM HNRNPK IRF3 CREB3L4 HIST4H4 CDK2 HIST1H2BK TP53	KEGG
	211	cotranslational protein targeting to membrane (GO:0006613)	5/93	0.0152473	0.627474	3.44637	14.4174	RPL4 RPS28 RPS18 RPL18 RPS23	GO_Biological_Process
	212	Alcoholism Homo sapiens hsa05034	8/179	0.0071983	0.175759	2.86492	14.1353	CREB3 HIST1H2BM CREB3L4 HIST1H2AH H2AFJ HIST4H4 HIST1H2AJ HIST1H2BK	KEGG
	213	cellular response to fibroblast growth factor stimulus (GO:0044344)	5/94	0.0159046	0.64929	3.40971	14.1201	FIBP POLR2A POLR2I HNRNPA1 POLR2L	GO_Biological_Process
	214	transcription elongation from RNA polymerase II promoter (GO:0006368)	5/95	0.0165806	0.661022	3.37382	13.831	POLR2A PAF1 POLR2I NELFE POLR2L	GO_Biological_Process
	215	Non-alcoholic fatty liver disease (NAFLD) Homo sapiens hsa04932	7/151	0.00962978	0.201537	2.97164	13.797	NDUFA7 NDUFA11 NDUFA2 NDUFC1 NDUFS1 UQCR10 EIF2S1	KEGG
	216	ciliary basal body-plasma membrane docking (GO:0097711)	5/96	0.0172754	0.653011	3.33868	13.5499	DCTN2 CETN2 TUBB SSNA1 DYNLL1	GO_Biological_Process
	217	cytosolic ribosome (GO:0022626)	6/124	0.0132355	0.173618	3.10174	13.4146	RPL4 RPS28 RPL36AL RPS18 RPL18 RPS23	GO_Cellular_Component
	218	Cell cycle Homo sapiens hsa04110	6/124	0.0132355	0.258533	3.10174	13.4146	ORC1 MCM7 CDK2 CDC25C TP53 ANAPC2	KEGG
	219	Anchoring of the basal body to the plasma membrane Homo sapiens R-HSA-5620912	5/97	0.0179893	0.149585	3.30426	13.2764	DCTN2 CETN2 TUBB SSNA1 DYNLL1	Reactome
	220	transcription, DNA-templated (GO:0006351)	13/356	0.00409807	0.373436	2.34082	12.8681	DDX5 HSF2BP COPS5 IRF3 POLR2A NUP62 POLR1C PAF1 POLR2I TP53 GABPA NELFE POLR2L	GO_Biological_Process
	221	focal adhesion (GO:0005925)	13/356	0.00409807	0.0794669	2.34082	12.8681	RPL4 MDC1 ILK ARPC5 SLC4A2 ALKBH6 HNRNPK RPS18 TSPAN4 LPXN PFN1 TLN1 RPL18	GO_Cellular_Component
	222	Assembly of the primary cilium Homo sapiens R-HSA-5617833	8/187	0.0092521	0.0976256	2.74236	12.8422	CCT3 DCTN2 CETN2 TUBB SSNA1 TCP1 IFT80 DYNLL1	Reactome
	223	microtubule organizing center (GO:0005815)	17/507	0.00268806	0.0599437	2.1494	12.7221	LRRC45 DCTN2 SSNA1 CETN2 IFT80 DYNLL1 AURKA CCDC85B CSPP1 APEX1 NUP62 TCP1 CDK2 CEP95 CNTROB ATF5 ATP6V1D	GO_Cellular_Component
	224	nuclear chromatin (GO:0000790)	10/253	0.00659683	0.10897	2.5337	12.7221	KLHDC3 HNRNPK CBX5 UBE2B HIST1H2AH CBX3 H2AFJ HIST1H2AJ TP53 GABPA	GO_Cellular_Component
	225	DNA repair (GO:0006281)	11/288	0.00577143	0.420737	2.44836	12.6209	FEN1 UBE2B RMI1 MSH3 CETN2 APEX1 TOP3A RAD9B TP53 POLH RHNO1	GO_Biological_Process
	226	mRNA-containing ribonucleoprotein complex export from nucleus (GO:0071427)	5/100	0.0202468	0.717497	3.20513	12.4992	NUP62 HNRNPA2B1 SRSF2 DHX38 SRSF9	GO_Biological_Process
	227	proteasome-mediated ubiquitin-dependent protein catabolic process (GO:0043161)	11/291	0.00622293	0.42913	2.42312	12.3083	SPSB3 PSMC5 GID4 UBE2B HECTD3 TMUB1 AGAP3 TP53 PSMA7 ANAPC2 AURKA	GO_Biological_Process
	228	intrinsic apoptotic signaling pathway (GO:0097193)	5/101	0.0210386	0.725406	3.17339	12.2537	MOAP1 DDX5 APOPT1 TP53 RRP8	GO_Biological_Process
	229	Cellular responses to stress Homo sapiens R-HSA-2262752	13/367	0.00526981	0.0639906	2.27066	11.9114	HIST1H2BM TXNRD2 MRPL18 HIST1H2AJ HIST1H2BK TSC2 DYNLL1 BAG5 NUP62 CDK2 LAMTOR2 TP53 ANAPC2	Reactome
	230	protein import into nucleus (GO:0006606)	5/103	0.0226822	0.74197	3.11177	11.7817	MCM3AP NUP62 TSC2 PHB2 GPN3	GO_Biological_Process
	231	mitochondrion (GO:0005739)	29/1026	0.00151165	0.0449465	1.81187	11.7673	FEN1 OXNAD1 NDUFA11 MRPL18 ATP5C1 ATP5J ATP5I PHB2 NFS1 BAG5 CREB3L4 NTHL1 ROMO1 PMPCA APOPT1 ACAD8 MOAP1 NDUFA7 C14ORF119 TXNRD2 NDUFC1 CWC15 BCS1L COQ4 FIBP PNKD APEX1 NDUFS1 TP53	GO_Cellular_Component
	232	nucleoplasm part (GO:0044451)	14/407	0.00497894	0.0888243	2.205	11.6921	MDC1 CBX5 RMI1 NSMCE2 MED8 PPWD1 ZBTB4 POLR2A POLR1C POLR2I TP53 NELFE WRAP53 POLR2L	GO_Cellular_Component
	233	transcription from RNA polymerase II promoter (GO:0006366)	16/485	0.00414742	0.358716	2.11472	11.5998	DDX5 MED8 HSF2BP RXRB COPS5 IRF3 POLR2A CSTF1 SRSF2 DHX38 PAF1 POLR2I GABPA SRSF9 NELFE POLR2L	GO_Biological_Process
	234	mRNA transport (GO:0051028)	5/104	0.0235343	0.741331	3.08185	11.5548	NUP62 HNRNPA2B1 SRSF2 DHX38 SRSF9	GO_Biological_Process
	235	translational elongation (GO:0006414)	5/105	0.0244068	0.754836	3.0525	11.3336	EEF1B2 MRPL2 MRPL18 MRPL49 MRPS7	GO_Biological_Process
	236	mRNA export from nucleus (GO:0006406)	5/105	0.0244068	0.750289	3.0525	11.3336	NUP62 HNRNPA2B1 SRSF2 DHX38 SRSF9	GO_Biological_Process
	237	Systemic lupus erythematosus Homo sapiens hsa05322	6/135	0.019353	0.315024	2.849	11.2391	HIST1H2BM HIST1H2AH H2AFJ HIST4H4 HIST1H2AJ HIST1H2BK	KEGG
	238	Mitotic G1-G1/S phases Homo sapiens R-HSA-453279	6/136	0.0199904	0.164437	2.82805	11.0648	PSMC5 ORC1 MCM7 MCM8 CDK2 PSMA7	Reactome
	239	spindle pole (GO:0000922)	5/107	0.0262136	0.265711	2.99545	10.9078	IK CSPP1 NUP62 CEP95 AURKA	GO_Cellular_Component
	240	mitochondrial translation (GO:0032543)	5/107	0.0262136	0.773227	2.99545	10.9078	MRPL2 NDUFA7 MRPL18 MRPL49 MRPS7	GO_Biological_Process
	241	cellular response to starvation (GO:0009267)	5/107	0.0262136	0.768783	2.99545	10.9078	SZT2 HNRNPA1 TP53 EIF2S1 RRP8	GO_Biological_Process
	242	Mitotic Prophase Homo sapiens R-HSA-68875	5/107	0.0262136	0.204627	2.99545	10.9078	HIST1H2BM HIST1H2AJ NUP62 HIST1H2BK SMC4	Reactome
	243	HATs acetylate histones Homo sapiens R-HSA-3214847	5/107	0.0262136	0.203588	2.99545	10.9078	HIST1H2BM HIST1H2AH HIST1H2AJ HIST1H2BK SUPT7L	Reactome
	244	CHEK1	6/137	0.020642	0.49082	2.80741	10.894	MDC1 FEN1 HNRNPA2B1 TRIP12 CDC25C TP53	KEA
	245	Epstein-Barr virus infection Homo sapiens hsa05169	8/202	0.0142385	0.260742	2.53872	10.7941	PSMC5 IRF3 POLR2A CDK2 POLR1C POLR2I TP53 POLR2L	KEGG
	246	proteasomal protein catabolic process (GO:0010498)	9/237	0.0124009	0.560017	2.43427	10.6864	SPSB3 PSMC5 GID4 UBE2B HECTD3 AGAP3 TP53 PSMA7 ANAPC2	GO_Biological_Process
	247	ATPase activity (GO:0016887)	8/203	0.014629	0.732086	2.52621	10.6726	KIF9 PSMC5 KIF5A ATP5C1 ATP5J ACIN1 ATP5I DYNLL1	GO_Molecular_Function
	248	microtubule cytoskeleton (GO:0015630)	13/388	0.008245	0.118622	2.14777	10.3053	CCT3 CBX3 TUBB TBCB AURKA KIF9 CDK5 CSPP1 TCP1 KIF5A FAM96B AAMP ANAPC2	GO_Cellular_Component
	249	HIV Life Cycle Homo sapiens R-HSA-162587	6/141	0.0233921	0.187381	2.72777	10.2438	FEN1 POLR2A NUP62 POLR2I NELFE POLR2L	Reactome
	250	nuclear-transcribed mRNA catabolic process (GO:0000956)	7/174	0.0196413	0.710848	2.57884	10.1351	RPL4 EXOSC7 DDX5 RPS28 RPS18 RPL18 RPS23	GO_Biological_Process
	251	microtubule (GO:0005874)	8/210	0.0175839	0.191278	2.442	9.86757	CCT3 KIF9 CDK5 TUBB TCP1 KIF5A ANAPC2 AURKA	GO_Cellular_Component
	252	Intra-Golgi and retrograde Golgi-to-ER traffic Homo sapiens R-HSA-6811442	7/179	0.0225281	0.181411	2.5068	9.50828	KLC4 COG8 DCTN2 KIF5A VPS52 DYNLL1 STX10	Reactome
	253	regulation of macroautophagy (GO:0016241)	5/116	0.0353896	0.898474	2.76304	9.23225	CDK5 TSC2 SMCR8 LAMTOR2 ATP6V1D	GO_Biological_Process
	254	cytosolic transport (GO:0016482)	5/118	0.0376662	0.946849	2.71621	8.90643	AP4M1 VPS29 SNX1 VPS52 STX10	GO_Biological_Process
	255	regulation of phosphorylation (GO:0042325)	5/119	0.0388373	0.966765	2.69339	8.74912	MCM7 KDM4D NUP62 ILK DYNLL1	GO_Biological_Process
	256	spindle (GO:0005819)	7/186	0.0270445	0.268041	2.41246	8.70965	CBX3 CSPP1 NUP62 FAM96B CEP95 DYNLL1 AURKA	GO_Cellular_Component
	257	protein stabilization (GO:0050821)	6/152	0.0321921	0.864611	2.53036	8.69442	CCT3 UBE2B TCP1 NAA15 PFN1 PHB2	GO_Biological_Process
	258	HIV Infection Homo sapiens R-HSA-162906	8/222	0.0236098	0.188141	2.31	8.65348	FEN1 PSMC5 POLR2A NUP62 POLR2I PSMA7 NELFE POLR2L	Reactome
	259	Metabolism of amino acids and derivatives Homo sapiens R-HSA-71291	11/335	0.0165726	0.145724	2.10486	8.62994	RPL4 ACAD8 IL4I1 PSMC5 RPS28 RPS18 FAU RPL18 ENOPH1 PSMA7 RPS23	Reactome
	260	ubiquitin-like protein ligase binding (GO:0044389)	10/297	0.0186641	0.767226	2.15834	8.59267	MOAP1 BAG5 UBE2B POLR2A HGS DDRGK1 TUBB TCP1 TP53 ANAPC2	GO_Molecular_Function
	261	ubiquitin-dependent protein catabolic process (GO:0006511)	11/341	0.0186373	0.694206	2.06782	8.2353	SPSB3 KLHL18 PSMC5 GID4 UBE2B HECTD3 TRIP12 AGAP3 TP53 PSMA7 ANAPC2	GO_Biological_Process
	262	ribonucleoprotein complex assembly (GO:0022618)	6/156	0.0358611	0.905937	2.46548	8.20538	RPS28 TXNL4B SNRPD2 MRPS7 SRSF9 RPS23	GO_Biological_Process
	263	Purine metabolism Mus musculus WP2185	6/158	0.0377924	0.825764	2.43427	7.97383	POLR2A POLR1C NUDT5 POLR2I ITPA POLR2L	WikiPathways
	264	intracellular protein transport (GO:0006886)	11/347	0.0208875	0.725094	2.03207	7.86128	AP4M1 VPS29 SNX1 MCM3AP GGA3 NUP62 XPO5 TSC2 CCHCR1 PHB2 STX10	GO_Biological_Process
	265	Cellular Senescence Homo sapiens R-HSA-2559583	6/161	0.0408118	0.290428	2.38892	7.64162	HIST1H2BM HIST1H2AJ CDK2 HIST1H2BK TP53 ANAPC2	Reactome
	266	RNA polymerase II regulatory region DNA binding (GO:0001012)	7/201	0.03871	1	2.23243	7.25909	RXRB CREB3 CREB3L4 ATF5 FOXM1 ZBTB4 IER2	GO_Molecular_Function
	267	MAPK3	7/202	0.0395885	0.627551	2.22138	7.17331	HNRNPK IRF3 POLR2A SPHK2 CDK2 TSC2 TP53	KEA
	268	transcriptional activator activity, RNA polymerase II transcription regulatory region sequence-specific binding (GO:0001228)	9/284	0.0348002	1	2.03142	6.82177	RXRB CREB3 HNRNPK IRF3 CREB3L4 ATF5 TP53 IER2 GABPA	GO_Molecular_Function
	269	negative regulation of programmed cell death (GO:0043069)	12/408	0.0271602	0.791992	1.88537	6.79865	PSMC5 HNRNPK COPS5 SPHK2 DDRGK1 NUP62 NAA15 ZNF830 ATF5 TP53 PHB2 HIGD2A	GO_Biological_Process
	270	Generic Transcription Pathway Homo sapiens R-HSA-212436	21/812	0.0167096	0.14609	1.65782	6.78344	MDC1 ZNF394 RMI1 TOP3A MED8 TSC2 NOC2L CDC25C AURKA RXRB CDK5 POLR2A CDK2 LAMTOR2 ZKSCAN5 RAD9B POLR2I TP53 RHNO1 NELFE POLR2L	Reactome
	271	Signaling by Rho GTPases Homo sapiens R-HSA-194315	11/367	0.0298398	0.223799	1.92133	6.74754	KLC4 HIST1H2BM ZWILCH CENPK KIF5A HIST1H2AJ HIST1H2BK TAX1BP3 ARPC5 PFN1 CDC25C	Reactome
	272	protein ubiquitination (GO:0016567)	14/506	0.0282783	0.792879	1.77359	6.32402	KLHL18 HIST1H2BM USP5 UBE2B KLHL17 HIST1H2BK PSMA7 SPSB3 DCAF15 PSMC5 HECTD3 PAF1 TRIP12 ANAPC2	GO_Biological_Process
	273	CDK2	15/553	0.0276128	0.622015	1.73877	6.24126	MDC1 EIF5B USP5 MCM7 CDC25C FOXM1 SMC4 MCM3AP HNRNPK ORC1 POLR2A CDK2 DHX38 TP53 SRSF9	KEA
	274	DNA binding (GO:0003677)	22/893	0.0237059	0.880177	1.57923	5.90954	HIST1H2BM FEN1 MCM7 HIST1H2AH HIST1H2AJ HIST1H2BK ZBTB4 PQBP1 KIN MCM3AP HNRNPK IRF3 POLR2A NTHL1 MSH3 H2AFJ APEX1 ATF5 HNRNPA1 TP53 IER2 GABPA	GO_Molecular_Function
	275	protein modification by small protein conjugation (GO:0032446)	11/398	0.0486831	1	1.77168	5.35476	KLHL18 DCAF15 HIST1H2BM USP5 UBE2B HECTD3 NUP62 KLHL17 HIST1H2BK PAF1 TRIP12	GO_Biological_Process
	276	Metabolic pathways Homo sapiens hsa01100	27/1239	0.0499576	0.731879	1.39691	4.18595	NDUFA11 DGKA ATP5C1 ATP5J ATP5I UQCR10 COMT ENO3 IL4I1 NFS1 NSDHL POLR2A UROD NMRK1 MGAT2 POLR2I ENOPH1 ATP6V1D POLR2L ACAD8 NDUFA7 SPHK2 NDUFA2 NDUFC1 POLR1C NDUFS1 ITPA	KEGG

## Sheet: Table S3
Promoter switching in response to changing environment and elevated expression of protein-coding genes overlapping at their 5’ ends Wojciech Rosikiewicz (1), Jarosław Sikora (2), Tomasz Skrzypczak (2), Magdalena R. Kubiak (2), Izabela Makałowska (2)* (1) Center for Applied Bioinformatics, St. Jude Children’s Research Hospital, Memphis, TN, USA (2) Institute of Human Biology and Evolution, Faculty…
Supplementary Table S3. Values of Pearson's Correlation in analyzed libraries.
Value of Pearson's Correlation in libraries where expression of genes in pair is initiated in:		Number of gene pairs
Overlapping region	Non-overlapping region
Positive correlation	Non-significant correlation	21
Non-significant correlation	Positive correlation	4
Positive correlation	Positive correlation	8
Negative correlation	Non-significant correlation	1
Non-significant correlation	Negative correlation	2
Non-significant correlation	Non-significant correlation	37

## Sheet: Table S4
Promoter switching in response to changing environment and elevated expression of protein-coding genes overlapping at their 5’ ends Wojciech Rosikiewicz (1), Jarosław Sikora (2), Tomasz Skrzypczak (2), Magdalena R. Kubiak (2), Izabela Makałowska (2)* (1) Center for Applied Bioinformatics, St. Jude Children’s Research Hospital, Memphis, TN, USA (2) Institute of Human Biology and Evolution, Faculty…
Supplementary Table S4. Overlapping genes with monoallelic, biallelic or skewed signals in at least one library. X – gene without expression or below 5 FPKM, lack – gene without SNPs, NI - noninformative (inconclusive).
No. in OverGeneDB	Genes	Strand	A427	H2347	A549	ABC-1	H1299	H1437	H1648	H1650	H1703	H1975	H2126	H322	II18	PC-14	PC-3	PC-7	PC-9	RERFLC-Ad1	RERFLC-Ad2	RERFLC-KJ	RERFLC-MS	RERFLC-OK
1	CEP63	+	X	X	X	X	bi	X	X	X	X	X	X	X	X	X	X	X	X	X	X	X	X	X
	ANAPC13	-	X	X	X	X	skewed	X	X	X	X	X	X	X	X	X	X	X	X	X	X	X	X	X
4	DGKA	+	X	X	X	X	X	X	X	X	X	X	X	bi	X	X	X	X	X	X	X	X	X	X
	WIBG	-	X	X	X	X	X	X	X	X	X	X	X	bi	X	lack	X	lack	X	X	X	X	X	X
8	PNKD	+	lack	NI	X	bi	X	X	bi	lack	X	bi	NI	X	X	lack	lack	bi	lack	NI	X	lack	X	X
	AAMP	-	lack	lack	X	lack	X	X	bi	lack	X	lack	lack	X	X	lack	lack	lack	lack	lack	X	lack	X	X
20	RPAIN	+	X	X	X	X	X	X	X	X	X	X	X	X	X	mono	X	X	X	X	X	X	X	X
27	TSPAN4	+	bi	NI	lack	X	lack	X	bi	X	X	X	NI	X	lack	lack	lack	X	lack	bi	X	NI	lack	lack
	POLR2L	-	lack	bi	lack	X	lack	X	lack	X	X	X	bi	X	lack	lack	lack	X	lack	lack	X	lack	lack	lack
33	CEPT1	+	X	X	X	X	NI	X	X	X	X	X	X	X	X	X	X	X	X	X	X	X	X	X
	DRAM2	-	X	X	X	X	NI	X	X	X	X	X	X	X	X	X	X	X	X	X	X	X	X	X
39	POLR2H	+	X	X	mono	X	X	X	X	X	X	X	X	X	lack	X	lack	X	X	X	X	X	X	X
45	C11orf48	-	lack	X	X	lack	lack	X	lack	lack	lack	lack	X	bi	X	lack	X	X	bi	lack	lack	lack	lack	lack
58	C19orf43	-	X	X	X	lack	X	X	X	NI	X	X	X	X	X	bi	X	X	lack	X	X	X	X	X
61	C11orf68	-	lack	lack	lack	X	lack	lack	lack	lack	lack	lack	X	lack	lack	lack	X	lack	lack	lack	lack	bi	lack	lack
64	SEZ6L2	-	X	X	X	X	X	X	X	X	X	X	X	X	X	X	bi	X	X	X	X	X	X	X
66	BAD	-	X	X	X	X	X	X	X	X	X	X	X	X	X	bi	X	X	X	X	X	X	X	X
68	ITPA	+	X	X	X	lack	X	X	X	X	X	X	X	X	X	X	X	lack	lack	bi	X	X	X	X
71	DNTTIP1	+	X	X	X	X	X	X	X	X	X	X	X	X	X	lack	X	X	X	bi	X	X	X	X
76	ZFC3H1	-	X	bi	lack	lack	X	lack	lack	X	X	X	lack	lack	bi	X	bi	X	X	lack	lack	lack	lack	lack
77	PIGG	+	mono	X	X	X	X	X	X	X	X	X	X	lack	X	X	lack	X	X	X	X	X	X	X
	ZNF721	-	lack	X	X	X	X	X	X	X	X	X	X	lack	X	X	bi	X	X	X	X	X	X	X
87	SQSTM1	+	X	bi	NI	X	lack	NI	bi	lack	lack	NI	X	X	lack	lack	bi	X	lack	X	lack	lack	bi	lack
	MGAT4B	-	X	lack	bi	X	lack	lack	lack	lack	lack	bi	X	X	lack	lack	lack	X	lack	X	lack	lack	lack	lack
92	IER2	+	lack	X	lack	lack	X	lack	lack	lack	X	lack	X	lack	X	lack	bi	X	X	X	X	lack	X	X
93	EIF5B	+	X	X	X	X	X	X	X	X	X	X	X	X	X	X	lack	X	X	X	X	bi	X	X
94	SZT2	+	X	lack	mono	lack	X	X	X	X	X	X	X	X	lack	X	bi	lack	X	X	X	X	X	X
97	CLN3	-	X	X	X	lack	X	lack	X	X	X	X	lack	bi	lack	lack	X	X	X	X	X	lack	lack	X
104	AMIGO2	-	X	lack	X	X	X	X	X	lack	X	lack	lack	X	X	X	X	X	bi	lack	X	X	X	X
106	GFER	+	X	X	X	X	X	X	X	X	X	X	X	X	X	bi	X	X	X	X	X	lack	X	X
111	EME2	+	X	X	lack	bi	X	X	X	bi	lack	X	X	X	lack	X	X	X	lack	X	X	bi	X	X
117	TLCD1	-	X	X	X	X	X	X	X	lack	X	bi	lack	X	X	lack	X	X	lack	X	X	lack	X	X
119	MSH3	+	X	lack	X	X	X	X	X	X	lack	X	X	X	NI	lack	X	X	lack	X	X	X	X	NI
124	CNST	+	X	X	X	lack	X	X	X	X	X	X	X	lack	X	X	X	lack	X	bi	X	lack	lack	X
	TFB2M	-	X	X	X	lack	X	X	X	X	X	X	X	lack	X	X	X	lack	X	bi	X	lack	lack	X
126	PRDX5	+	lack	X	X	lack	X	lack	lack	X	X	X	skewed	bi	lack	X	lack	X	X	lack	X	lack	X	lack
127	CDK2	+	lack	X	X	lack	X	X	lack	lack	lack	X	lack	bi	X	lack	lack	X	X	lack	X	lack	lack	X
129	NDUFS1	-	lack	X	lack	lack	X	X	X	X	X	X	X	X	X	NI	lack	X	X	X	X	lack	X	X
130	DDAH1	-	X	X	X	X	NI	X	X	X	X	X	X	X	X	X	bi	X	X	X	bi	lack	X	lack
131	PPP1R15A	+	lack	X	lack	lack	X	lack	lack	lack	X	X	X	mono	X	X	lack	X	X	bi	lack	X	X	X
133	ENOPH1	+	lack	lack	bi	lack	lack	lack	lack	lack	lack	lack	lack	lack	lack	lack	lack	lack	lack	lack	lack	bi	bi	lack
	HNRNPDL	-	lack	lack	NI	lack	mono	lack	lack	bi	lack	lack	lack	lack	lack	lack	lack	lack	lack	bi	lack	lack	lack	lack
136	CIAO1	+	mono	bi	bi	lack	bi	lack	lack	lack	lack	lack	lack	lack	lack	bi	lack	lack	lack	lack	lack	bi	lack	lack
	TMEM127	-	lack	NI	skewed	lack	bi	lack	lack	lack	lack	lack	lack	lack	lack	bi	lack	lack	lack	lack	bi	lack	lack	lack
140	ERMAP	+	X	X	X	X	X	X	X	NI	X	X	X	lack	X	X	X	X	X	X	X	X	lack	lack
	CCDC23	-	X	X	X	X	X	X	X	bi	X	X	lack	X	X	X	X	X	X	X	X	X	lack	lack
141	C18orf54	+	X	X	X	X	X	X	X	X	bi	X	X	X	X	X	X	X	X	X	X	X	X	X
151	SCNM1	+	X	X	lack	lack	lack	X	lack	lack	lack	lack	lack	lack	lack	X	lack	lack	X	X	X	lack	mono	X
152	B3GALT6	+	X	X	X	X	X	X	lack	X	X	X	X	X	X	lack	bi	X	X	lack	lack	X	X	X
	SDF4	-	X	X	X	X	X	X	lack	X	X	X	X	X	X	bi	lack	X	X	bi	lack	X	X	X
158	ANAPC11	+	X	X	X	X	lack	X	bi	X	lack	X	X	X	lack	lack	lack	X	X	lack	X	X	X	X
159	SPHK2	+	X	X	lack	lack	lack	X	lack	lack	lack	X	lack	lack	X	lack	lack	lack	lack	bi	X	lack	lack	X
165	RFNG	-	X	X	lack	lack	X	X	lack	lack	lack	X	X	bi	lack	lack	bi	lack	lack	lack	X	lack	lack	lack
168	PPCS	+	bi	lack	lack	lack	lack	lack	X	lack	lack	bi	lack	lack	lack	X	bi	lack	X	lack	bi	bi	lack	X
171	GAS8	+	X	lack	X	X	X	X	X	X	X	X	X	bi	lack	X	X	X	X	X	X	X	X	X
176	IDUA	+	X	X	X	X	X	lack	X	X	X	X	bi	X	X	X	X	X	X	X	X	X	X	X
188	CNTROB	+	bi	X	lack	lack	X	X	lack	lack	lack	lack	X	X	lack	lack	lack	lack	lack	X	X	lack	lack	lack
189	ANAPC16	+	skewed	lack	lack	lack	bi	lack	bi	lack	lack	mono	lack	lack	lack	lack	lack	lack	X	lack	bi	lack	lack	lack
	ASCC1	-	bi	bi	lack	lack	lack	lack	lack	lack	lack	NI	lack	lack	lack	lack	lack	lack	X	lack	lack	lack	lack	lack
196	THOC6	+	X	X	X	X	X	bi	X	X	X	X	bi	X	lack	X	X	lack	X	X	X	X	lack	X
	HCFC1R1	-	X	X	X	X	X	bi	X	X	X	X	bi	X	lack	X	X	lack	X	X	X	X	lack	X
198	APEX1	+	bi	lack	lack	lack	X	lack	lack	lack	lack	X	lack	bi	lack	lack	lack	lack	lack	lack	X	bi	lack	lack
	OSGEP	-	lack	lack	lack	lack	X	lack	lack	X	lack	X	lack	NI	lack	lack	lack	lack	lack	lack	X	bi	bi	lack
200	C1orf112	+	X	X	X	X	NI	X	X	X	X	X	X	lack	X	X	X	X	X	X	X	X	X	X
203	GABPA	+	lack	X	X	lack	X	X	X	lack	X	X	mono	X	X	X	X	X	X	X	lack	X	X	X
	ATP5J	-	lack	X	lack	lack	X	X	skewed	lack	X	lack	lack	X	X	X	X	lack	X	X	lack	X	X	X
208	HGS	+	X	X	X	X	X	X	X	X	X	X	X	X	X	X	lack	X	X	X	X	bi	X	X
210	SHOX2	-	X	X	X	X	bi	X	X	X	X	X	X	X	X	X	X	X	X	X	X	X	X	X
213	AP4B1	-	X	X	X	X	X	X	X	bi	X	X	X	X	X	X	X	X	X	X	X	X	X	X
222	KRT8	-	lack	NI	lack	X	bi	lack	lack	lack	X	lack	lack	bi	lack	X	X	lack	lack	lack	lack	bi	lack	lack
229	GGA3	-	X	X	lack	lack	lack	X	bi	X	lack	X	X	bi	lack	X	lack	X	X	lack	X	lack	lack	X
236	FAM192A	-	X	X	X	X	X	X	X	X	X	X	X	bi	lack	X	X	X	X	X	X	X	X	X
237	ARPC5	-	bi	X	bi	lack	X	X	X	X	X	X	X	X	X	X	X	X	X	X	X	X	X	X
238	KHNYN	+	X	X	X	X	X	X	X	X	X	X	X	X	X	X	lack	X	X	X	X	bi	X	X
241	SMIM19	+	lack	X	lack	lack	mono	lack	lack	lack	lack	lack	lack	lack	lack	lack	X	lack	lack	lack	lack	NI	lack	X
	SLC20A2	-	lack	bi	lack	bi	lack	lack	lack	lack	X	lack	lack	lack	lack	lack	X	lack	lack	lack	lack	NI	lack	lack
246	PMS1	+	X	X	NI	X	X	X	X	X	X	lack	X	X	X	X	X	X	X	X	X	X	lack	X
247	ZNF22	+	X	X	X	X	X	X	X	X	X	X	X	X	X	X	X	X	mono	lack	X	X	X	X
248	IKBKG	+	X	mono	X	X	X	lack	X	X	X	X	X	X	lack	X	X	X	lack	X	X	X	lack	lack
	G6PD	-	X	mono	X	X	X	lack	X	X	X	X	X	X	lack	X	X	X	lack	X	X	X	lack	lack
249	INO80E	+	X	X	X	X	X	X	X	X	X	X	X	X	lack	lack	X	bi	X	X	X	X	X	X
	HIRIP3	-	X	X	X	X	X	X	X	X	X	X	X	X	mono	lack	X	lack	X	X	X	X	X	X
253	CKLF	+	lack	lack	X	X	X	lack	lack	lack	lack	X	NI	NI	lack	X	lack	X	X	X	lack	X	lack	X
	TK2	-	lack	X	X	X	X	X	lack	lack	lack	X	X	NI	X	X	lack	X	X	X	lack	X	lack	X
255	GNPTG	+	X	X	X	X	X	NI	lack	X	X	X	X	bi	X	lack	X	X	X	X	lack	lack	lack	X
257	ATF5	+	lack	NI	lack	lack	lack	X	X	lack	lack	lack	X	lack	X	lack	lack	lack	lack	NI	lack	lack	lack	lack
	NUP62	-	lack	NI	lack	lack	lack	lack	mono	lack	lack	lack	lack	lack	lack	lack	lack	lack	lack	lack	lack	lack	skewed	lack
265	CEP44	+	X	X	X	X	X	X	X	X	X	X	X	X	X	X	skewed	X	X	bi	X	X	X	X
266	TROVE2	+	X	lack	X	X	X	X	X	X	bi	X	X	X	X	X	X	X	X	X	X	X	X	X
	UCHL5	-	X	lack	X	X	X	X	X	X	lack	X	bi	X	X	X	X	X	X	lack	X	X	X	X
268	EML3	-	X	X	X	X	X	X	lack	lack	X	bi	X	X	X	X	X	X	X	X	X	X	X	X
274	HNRNPH3	+	lack	lack	lack	lack	bi	lack	NI	lack	lack	lack	lack	lack	lack	lack	lack	bi	lack	lack	bi	bi	lack	lack
275	GEN1	+	X	X	X	X	X	X	bi	X	X	X	X	X	X	X	X	X	X	X	X	X	X	X
282	PML	+	X	X	lack	X	X	X	X	lack	X	X	X	X	X	X	X	X	bi	lack	X	X	X	lack
287	ATG4B	+	X	X	X	X	X	X	NI	X	X	X	X	X	lack	X	lack	X	X	X	X	X	X	X
288	CIB1	-	lack	X	lack	lack	X	X	X	X	X	X	X	X	lack	X	lack	X	X	bi	X	lack	X	X
298	ZFYVE19	+	bi	X	lack	lack	lack	lack	lack	mono	lack	NI	NI	NI	lack	X	lack	lack	bi	X	lack	lack	NI	lack
	DNAJC17	-	bi	X	lack	X	lack	lack	lack	lack	lack	bi	bi	NI	lack	X	lack	lack	lack	X	lack	lack	bi	lack
306	ATRAID	+	X	X	X	X	bi	X	X	X	X	lack	X	X	X	X	X	X	X	X	X	X	bi	lack
	SLC5A6	-	X	X	X	X	bi	X	X	X	X	lack	X	X	X	X	X	X	X	X	X	X	lack	lack
311	MUS81	+	lack	X	lack	X	X	X	lack	X	X	bi	X	X	lack	X	lack	X	X	X	X	X	X	lack
312	HEATR2	+	X	X	X	X	lack	X	bi	lack	lack	X	lack	X	X	X	NI	lack	X	X	X	X	X	X
	PRKAR1B	-	X	X	X	X	lack	X	NI	lack	lack	X	X	X	X	X	bi	lack	X	X	X	X	X	X
315	STRN3	-	lack	lack	lack	X	bi	lack	lack	X	X	bi	X	bi	lack	lack	X	lack	X	lack	X	lack	bi	lack
319	CDC45	+	X	X	X	X	X	X	X	X	lack	X	X	bi	lack	X	lack	X	X	X	X	lack	X	X
320	ZBTB1	+	X	X	X	X	X	X	X	NI	X	X	X	X	X	X	X	X	X	X	X	X	X	X
321	TRIP12	-	X	X	X	X	NI	X	X	X	X	X	bi	X	X	X	X	X	X	X	X	X	NI	X
332	MSH3	+	X	lack	X	X	X	X	X	X	lack	X	X	X	NI	lack	X	X	lack	X	X	X	X	NI
	DHFR	-	mono	lack	skewed	lack	X	X	lack	lack	lack	NI	lack	X	lack	lack	lack	lack	lack	lack	lack	lack	lack	lack
337	TP53I13	+	X	X	lack	X	X	bi	X	lack	lack	X	lack	bi	X	X	X	X	X	X	lack	NI	lack	X
	ABHD15	-	X	X	lack	X	X	lack	X	lack	lack	X	lack	NI	X	X	X	X	X	X	lack	lack	NI	X
339	SAFB	+	lack	skewed	lack	lack	lack	X	lack	lack	lack	X	lack	lack	lack	lack	lack	lack	X	lack	lack	lack	lack	lack
	SAFB2	-	lack	skewed	lack	lack	lack	X	lack	lack	lack	X	lack	lack	mono	lack	lack	lack	X	lack	lack	lack	lack	lack
342	UNG	+	X	X	X	X	X	X	X	X	X	X	X	X	lack	X	bi	lack	X	X	X	X	X	X
346	METTL8	-	lack	X	X	X	lack	X	lack	X	bi	lack	X	X	lack	lack	lack	X	lack	X	X	X	X	X
349	FIBP	-	X	X	X	X	X	X	X	X	X	bi	X	X	X	X	lack	X	X	X	X	X	X	lack
354	GRIN2D	+	X	X	X	X	lack	X	lack	X	X	X	lack	X	X	X	bi	X	X	X	X	X	X	X
	KDELR1	-	lack	lack	lack	lack	lack	lack	lack	lack	lack	X	lack	lack	lack	lack	lack	lack	lack	lack	lack	lack	skewed	lack
358	SGCE	-	X	X	X	X	X	X	X	X	X	X	X	X	skewed	X	X	X	X	X	X	X	X	X
359	MRE11A	-	X	X	X	X	X	X	X	X	X	bi	X	X	X	X	X	X	lack	X	X	X	X	X
365	EXOC3	+	X	X	bi	lack	X	X	X	X	X	X	X	lack	X	X	X	lack	X	X	X	lack	X	lack
378	PNO1	+	X	X	bi	X	X	X	X	X	X	X	X	X	X	X	X	X	X	X	X	X	X	X
	WDR92	-	X	X	bi	X	X	X	X	X	X	X	X	X	X	X	X	X	X	X	X	X	X	X
379	TOX4	+	X	X	X	X	X	X	X	X	X	X	X	X	X	X	X	X	X	X	X	bi	X	X
384	ANKIB1	+	X	lack	X	bi	X	X	X	X	X	X	X	X	X	X	X	X	X	lack	X	lack	X	X
388	TRADD	-	X	X	X	X	X	X	X	lack	X	lack	NI	X	X	X	X	X	X	X	X	X	X	X
389	NOP14	-	X	X	X	X	lack	X	bi	bi	lack	X	X	lack	X	X	X	X	X	lack	lack	X	bi	X
392	MUTYH	-	bi	lack	X	X	lack	X	X	lack	X	X	lack	X	X	X	X	lack	lack	bi	X	X	X	lack
395	FAS	+	lack	lack	X	X	bi	X	bi	X	X	X	X	X	X	X	X	X	X	lack	lack	X	X	lack
	ACTA2	-	X	lack	X	X	X	X	X	X	X	X	X	X	X	X	X	X	X	lack	X	X	X	bi
400	AFMID	+	X	X	X	X	X	X	X	X	X	X	X	X	X	X	X	X	X	X	X	bi	lack	X
	TK1	-	X	X	X	X	X	X	X	X	X	X	X	X	X	X	X	X	X	X	X	bi	lack	X
408	SLC38A6	+	X	X	X	X	X	X	X	X	X	X	X	bi	X	X	X	X	X	X	X	X	X	X
	TRMT5	-	X	X	X	X	X	X	X	X	X	X	X	bi	X	X	X	X	X	X	X	X	X	X
416	SLC4A2	+	X	X	X	X	X	X	bi	X	X	X	X	X	X	X	lack	lack	X	X	X	lack	X	X
418	DYNLL1	+	lack	bi	lack	lack	bi	X	NI	X	lack	lack	lack	lack	lack	skewed	lack	bi	bi	lack	X	bi	mono	lack
	SRSF9	-	lack	bi	lack	lack	bi	X	lack	X	lack	lack	lack	lack	lack	skewed	lack	lack	bi	lack	X	lack	mono	lack
430	HSF4	+	X	X	X	X	X	X	X	lack	X	bi	lack	X	X	X	X	X	X	X	X	X	X	X
	TRADD	-	X	X	X	X	X	X	X	lack	X	lack	NI	X	X	X	X	X	X	X	X	X	X	X
439	DNAJC8	-	bi	lack	mono	lack	X	X	lack	lack	lack	lack	lack	lack	lack	lack	lack	lack	lack	lack	X	bi	lack	lack
442	MFSD11	+	lack	X	X	lack	X	X	lack	X	X	X	X	X	lack	lack	X	lack	X	X	lack	bi	X	X
443	HDLBP	-	X	X	X	X	X	X	X	X	X	skewed	X	X	lack	X	X	X	X	X	X	X	X	X
447	ATF5	+	lack	NI	lack	lack	lack	X	X	lack	lack	lack	X	lack	X	lack	lack	lack	lack	NI	lack	lack	lack	lack
448	FEN1	+	X	X	X	X	X	X	X	X	X	X	X	bi	X	X	X	X	X	X	X	X	X	X
455	MEPCE	+	lack	bi	lack	X	lack	lack	lack	lack	X	lack	lack	lack	lack	lack	X	lack	lack	lack	lack	lack	lack	lack
	ZCWPW1	-	X	bi	X	X	lack	X	X	X	X	X	skewed	X	X	X	X	X	lack	X	X	X	X	X
471	FAM120A	+	lack	lack	lack	lack	lack	bi	lack	lack	lack	bi	X	lack	lack	lack	lack	lack	lack	lack	bi	lack	lack	bi
	FAM120AOS	-	lack	lack	lack	lack	lack	lack	lack	lack	lack	bi	X	lack	lack	lack	lack	lack	lack	lack	lack	lack	lack	lack
474	MASTL	+	X	X	X	X	X	X	X	X	X	X	mono	X	X	X	X	X	X	X	X	X	X	X
	YME1L1	-	X	X	X	bi	X	X	X	X	X	X	lack	X	X	X	X	X	X	X	X	X	X	X
475	LTBR	+	X	X	X	lack	X	X	X	lack	X	X	bi	lack	X	X	X	lack	X	lack	lack	lack	X	X
	SCNN1A	-	X	X	X	lack	X	X	X	lack	X	X	mono	lack	X	X	X	bi	X	lack	lack	lack	lack	X
481	NCAPD2	+	X	X	X	lack	X	X	X	X	X	X	X	X	lack	lack	lack	bi	X	X	lack	lack	lack	lack
482	PAAF1	+	X	X	lack	X	X	X	lack	X	X	bi	X	X	X	X	X	X	X	X	X	X	X	X
484	RPL4	-	X	X	X	X	X	X	X	X	X	X	X	X	X	X	X	X	X	bi	X	X	X	X
486	TK2	-	lack	X	X	X	X	X	lack	lack	lack	X	X	NI	X	X	lack	X	X	X	lack	X	lack	X
492	TMEM116	-	X	X	X	X	X	X	X	X	X	X	X	X	X	X	bi	X	X	X	X	X	X	X
494	CENPL	-	bi	lack	X	X	X	X	X	lack	lack	lack	X	X	X	lack	bi	X	X	mono	X	X	X	bi
498	YBEY	+	X	X	X	X	bi	X	X	bi	X	X	X	X	X	X	X	X	X	X	X	X	X	X
502	TMA7	+	X	X	X	X	X	X	X	X	X	X	X	X	X	skewed	X	X	X	X	X	X	X	X
507	RMI1	+	lack	lack	X	X	lack	X	lack	lack	lack	lack	bi	lack	lack	lack	X	lack	lack	lack	X	bi	X	X
	HNRNPK	-	lack	lack	lack	lack	lack	lack	lack	lack	lack	bi	bi	lack	lack	lack	lack	lack	lack	lack	bi	bi	lack	lack
512	GALNT6	-	X	X	X	X	X	X	X	X	X	X	X	bi	X	X	X	X	X	X	X	X	X	X
513	TNFRSF12A	+	lack	X	X	lack	bi	lack	lack	bi	X	X	X	X	lack	X	X	X	X	X	bi	X	X	lack
	CLDN6	-	X	X	X	bi	X	X	X	X	X	X	X	X	X	X	X	X	X	X	lack	X	X	X
515	H2AFJ	+	X	X	X	X	X	X	X	lack	lack	X	X	lack	X	bi	lack	X	X	lack	X	lack	X	X
517	NAA15	+	lack	lack	lack	lack	lack	lack	lack	lack	lack	lack	lack	lack	lack	lack	lack	lack	lack	lack	lack	bi	X	lack
	NDUFC1	-	lack	bi	bi	lack	lack	lack	lack	lack	lack	lack	lack	lack	lack	lack	lack	lack	lack	lack	lack	lack	X	lack
522	GTF3C4	+	X	X	X	X	X	bi	X	X	X	X	X	X	X	X	X	X	X	X	X	X	X	X
	DDX31	-	X	X	X	X	X	NI	X	X	X	X	X	X	X	X	X	X	X	X	X	X	X	X
525	EME2	+	X	X	lack	bi	X	X	X	bi	lack	X	X	X	lack	X	X	X	lack	X	X	bi	X	X
526	PEX13	+	lack	X	mono	lack	X	X	bi	lack	X	bi	X	lack	lack	X	lack	X	lack	bi	X	bi	X	X
527	HYPK	+	lack	X	lack	lack	lack	lack	lack	X	X	X	bi	lack	lack	X	X	X	X	X	X	lack	X	lack
535	FADS2	+	lack	bi	X	X	lack	mono	X	lack	X	bi	X	mono	lack	lack	lack	X	lack	X	X	X	lack	lack
	FADS1	-	lack	bi	X	X	lack	lack	lack	lack	X	bi	X	NI	lack	lack	lack	X	lack	X	X	X	lack	lack
539	ATP6AP1L	+	X	X	X	X	X	X	X	X	X	X	X	X	X	X	bi	X	X	X	X	X	X	X
	RPS23	-	X	X	lack	lack	X	X	X	X	X	X	X	X	lack	lack	bi	lack	X	lack	X	X	X	lack
546	LONP1	-	X	X	lack	X	X	X	X	X	X	X	X	X	NI	X	X	X	X	X	X	X	X	X
549	TBC1D17	+	X	X	X	X	X	X	X	X	X	X	X	lack	X	bi	X	X	X	X	X	X	X	X
556	MRPL14	-	X	X	X	X	bi	X	X	X	X	X	X	X	X	X	X	X	X	X	X	X	X	X
557	CDC123	+	X	bi	X	NI	X	X	bi	X	lack	X	X	X	lack	lack	lack	X	X	X	X	X	X	X
	NUDT5	-	X	lack	X	bi	X	X	bi	X	lack	X	X	X	lack	lack	lack	X	X	X	X	X	X	X
558	MYL5	+	X	bi	X	lack	lack	X	X	X	lack	X	X	X	X	X	lack	lack	lack	lack	X	X	lack	X
560	CCDC115	-	X	X	lack	X	X	X	X	X	X	X	X	X	X	bi	lack	X	X	X	X	X	X	X
564	NOC2L	-	X	X	X	X	X	X	X	X	X	X	X	X	X	X	skewed	X	X	X	X	X	mono	X
574	AP4M1	+	bi	bi	lack	X	lack	X	lack	lack	lack	lack	lack	X	lack	lack	lack	lack	lack	lack	X	lack	lack	lack
	MCM7	-	bi	bi	lack	bi	lack	X	lack	lack	lack	lack	lack	lack	lack	lack	lack	lack	lack	lack	X	lack	lack	lack
581	SSH2	-	lack	X	X	X	X	X	X	lack	X	bi	X	X	X	lack	X	X	X	X	lack	lack	X	X

## Sheet: Table S5
Promoter switching in response to changing environment and elevated expression of protein-coding genes overlapping at their 5’ ends Wojciech Rosikiewicz (1), Jarosław Sikora (2), Tomasz Skrzypczak (2), Magdalena R. Kubiak (2), Izabela Makałowska (2)* (1) Center for Applied Bioinformatics, St. Jude Children’s Research Hospital, Memphis, TN, USA (2) Institute of Human Biology and Evolution, Faculty…
Supplementary Table S5. -log10 p-values and FDR of the enrichment of gene signatures among genes overlapping in grouped TSS-seq libraries.
Gene signatures	-log10(p-value)										-log10(FDR) values										-log10 SUM	rank
	Adult tissues	Fetal tissues	Beas2B - transfected	Beas2B - parent	Lung Adenocarcinoma	DLD1	HEK293	MCF7	Ramos	TIG3	Adult tissues	Fetal tissues	Beas2B - transfected	Beas2B - parent	Lung Adenocarcinoma	DLD1	HEK293	MCF7	Ramos	TIG3
RNA binding (GO:0003723)	5.07819	2.18283	9.89851	0	8.99942	4.84959	2.10827	0.996314	3.2187	1.58805	2.01711	0	6.83744	0	5.93834	1.78852	0	0	0.458654	0	55.9599	1
Cell Cycle Homo sapiens R-HSA-1640170	2.04578	1.83475	9.44614	2.23927	12.065	1.7031	2.51457	0	1.49744	3.20678	0.162118	0.127182	6.56248	0	8.8803	0.0369187	0	0	0	0.0220921	52.3439	2
DNA Repair Homo sapiens R-HSA-73894	4.63139	2.11757	9.08178	0	8.28681	3.00138	4.07834	0	2.89482	0	1.4467	0.188155	6.37421	0	5.70418	0.418744	0.893647	0	0.187252	0	49.305	3
Cell Cycle, Mitotic Homo sapiens R-HSA-69278	1.60643	1.94639	7.11009	2.61425	9.82117	2.23665	2.19967	0	1.88109	2.91427	0.0749487	0.123427	4.82848	0	6.93751	0.19809	0	0	0	0.0306124	44.5231	4
mRNA splicing, via spliceosome (GO:0000398)	3.4395	1.24828	8.25042	0	6.11684	4.75203	0	0	3.09159	0	0.333737	0	4.84362	0	3.36325	1.52133	0	0	0	0	36.9606	5
Gene Expression Homo sapiens R-HSA-74160	0.716487	1.48679	9.51221	0	8.53533	2.25429	0	0	1.10289	0.376734	0	0.115007	6.32752	0	5.82776	0.110996	0	0	0	0	36.366	6
RNA splicing, via transesterification reactions with bulged adenosine as nucleophile (GO:0000377)	2.82785	1.40225	8.21617	0	5.52985	5.13226	0	0	3.32057	0	0.0231136	0	4.98547	0	2.93597	1.72547	0	0	0	0	36.099	7
Processing of Capped Intron-Containing Pre-mRNA Homo sapiens R-HSA-72203	3.03156	2.35941	6.40816	0	7.88922	4.13998	0	0	0	0	0.448932	0.320842	4.22347	0	5.4035	0.955286	0	0	0	0	35.1804	8
mRNA processing (GO:0006397)	2.62574	1.59964	7.65591	0	5.3874	5.23628	0	0	2.91046	0	0	0	4.55014	0	2.8257	1.52845	0	0	0	0	34.3197	9
centrosome (GO:0005813)	2.26494	4.73747	3.00658	2.61832	5.91309	2.24263	0	0	1.3498	2.91909	0.656998	2.08813	1.39864	0.446107	3.96273	0.371445	0	0	0	0.26976	34.2457	10
mitochondrion (GO:0005739)	4.11812	0.946659	2.82055	0	7.30901	1.84002	1.83068	2.68445	2.43325	0	1.46878	0.148583	1.3473	0	5.13679	0.366779	0.0844363	0.512241	0.482884	0	33.5305	11
cellular macromolecule biosynthetic process (GO:0034645)	1.39864	1.5711	8.41198	0	9.7759	0.917831	0	0	0	0	0	0	4.70416	0	6.3691	0	0	0	0	0	33.1487	12
Metabolism of proteins Homo sapiens R-HSA-392499	2.04449	2.67823	7.41088	0	7.07641	0.847527	0	0	1.44358	0.836801	0.182022	0.493541	5.00434	0	4.73682	0	0	0	0	0	32.7546	13
microtubule organizing center (GO:0005815)	1.87911	4.28661	2.57056	2.44085	5.21484	1.98576	0	0	1.20598	2.70934	0.460221	1.93831	1.22226	0.490485	3.51974	0.377817	0	0	0	0.361035	30.6629	14
mRNA Splicing Homo sapiens R-HSA-72172	2.27964	0	7.21979	0	6.7369	3.23998	0	0	0	0	0.325401	0	4.8802	0	4.55221	0.532412	0	0	0	0	29.7665	15
chromosome, telomeric region (GO:0000781)	2.09186	0	3.13185	0	9.40705	0	0	0	3.75362	0	0.556469	0	1.43676	0	6.75771	0	0	0	1.10429	0	28.2396	16
mRNA Splicing - Major Pathway Homo sapiens R-HSA-72163	2.46802	0	6.73446	0	6.65092	2.56895	0	0	0	0	0.324719	0	4.50402	0	4.50762	0.28735	0	0	0	0	28.0461	17
mitochondrial inner membrane (GO:0005743)	2.34688	1.72387	3.49	0	8.70471	2.51432	0	0	0	0	0.542645	0.32981	1.74376	0	6.3564	0.166012	0	0	0	0	27.9184	18
gene expression (GO:0010467)	1.68577	2.26158	4.05414	0	10.1584	1.13597	0	0	0	0	0	0	1.4255	0	6.45054	0	0	0	0	0	27.1719	19
nuclear body (GO:0016604)	2.26571	1.24429	5.30385	0	5.32138	1.48966	0	0	1.81928	0	0.616374	0.139022	2.65451	0	3.51714	0.255294	0	0	0.124184	0	24.7507	20
cellular response to DNA damage stimulus (GO:0006974)	0.810457	1.32958	3.65592	0	4.92119	2.60943	3.73804	0	3.32927	0	0	0	1.17855	0	2.46864	0	0.507334	0	0	0	24.5484	21
DNA metabolic process (GO:0006259)	0.896183	0	5.61976	0	5.34019	1.60582	2.92022	0	1.98308	0	0	0	2.6109	0	2.83648	0	0.253784	0	0	0	24.0664	22
Huntington's disease Homo sapiens hsa05016	3.03156	0	6.40816	0	4.59739	1.91006	0	0	0	0	1.04182	0	3.94129	0	2.73258	0	0	0	0	0	23.6629	23
ribosome biogenesis (GO:0042254)	2.03042	1.4704	5.54404	0	6.41205	1.64359	0	0	0	0	0	0	2.61436	0	3.40319	0	0	0	0	0	23.118	24
nuclear chromosome part (GO:0044454)	2.19936	1.89133	2.87167	0	5.29059	1.65692	0	0	0	2.46327	0.629205	0.446114	1.36846	0	3.54435	0.308617	0	0	0	0.415995	23.0859	25
Ribosome Homo sapiens hsa03010	2.40951	2.33008	4.22853	0	6.48462	0	0	0	0	0	0.641616	0.164238	2.36372	0	4.01775	0	0	0	0	0	22.6401	26
Cell Cycle Checkpoints Homo sapiens R-HSA-69620	1.28614	0	7.5432	0	5.00103	0	0	0	0	0	0.0308688	0	5.05748	0	3.15876	0	0	0	0	0	22.0775	27
Oxidative phosphorylation Homo sapiens hsa00190	3.74731	0	4.33796	0	6.07037	0	0	0	0	0	1.58147	0	2.34821	0	3.90453	0	0	0	0	0	21.9899	28
rRNA processing Homo sapiens R-HSA-72312	0.936541	0	4.56781	0	6.73875	2.03164	0	0	0	0	0	0	2.63839	0	4.50831	0.22716	0	0	0	0	21.6486	29
translation (GO:0006412)	2.40448	1.98215	2.96117	0	8.36985	0	0	0	0	0	0	0	0.771859	0	5.13915	0	0	0	0	0	21.6287	30
Spliceosome Homo sapiens hsa03040	1.91734	0	5.88672	0	4.26955	2.56895	0	0	0	0	0.295572	0	3.72088	0	2.58083	0.102084	0	0	0	0	21.3419	31
G2/M Checkpoints Homo sapiens R-HSA-69481	0.842701	0	7.86072	0	4.1622	0	0	0	0	0	0	0	5.27809	0	2.46887	0	0	0	0	0	20.6126	32
mRNA processing Mus musculus WP310	1.79293	1.01653	4.23177	0	3.69056	3.24994	0	0	1.58286	0	0.0555402	0	2.06841	0	1.82823	0.910487	0	0	0	0	20.4273	33
Translation Homo sapiens R-HSA-72766	1.21641	0	3.8752	0	7.63058	0	0	0	0	0	0.00943885	0	2.15291	0	5.22404	0	0	0	0	0	20.1086	34
DNA repair (GO:0006281)	1.3843	1.10428	2.23872	0	4.79914	1.26126	4.05333	0	2.1355	0	0	0	0.375989	0	2.39234	0	0.345502	0	0	0	20.0904	35
Electron Transport Chain Homo sapiens WP111	3.92005	0	3.67531	0	5.8249	0	0	0	0	0	1.27957	0	1.7338	0	3.18442	0	0	0	0	0	19.6181	36
Respiratory electron transport, ATP synthesis by chemiosmotic coupling, and heat production by uncoupling proteins. Homo sapiens R-HSA-163200	3.03586	0	4.27531	0	5.47513	0	0	0	0	0	0.328287	0	2.45234	0	3.56919	0	0	0	0	0	19.1361	37
intracellular protein transport (GO:0006886)	2.68875	2.19121	1.68011	0	3.03906	1.4243	3.61329	0	0	2.69145	0	0	0.139606	0	0.99399	0	0.604437	0	0	0	19.0662	38
Electron Transport Chain Mus musculus WP295	3.49745	0	3.19851	0	5.76501	0	0	0	0	0	1.158	0	1.33618	0	3.42556	0	0	0	0	0	18.3807	39
M Phase Homo sapiens R-HSA-68886	1.2173	1.70167	2.47092	0	6.86131	0	0	0	0	0	0.0057388	0.129764	1.32366	0	4.57971	0	0	0	0	0	18.2901	40
Influenza Viral RNA Transcription and Replication Homo sapiens R-HSA-168273	1.50632	0	4.4807	0	5.71168	0	0	0	0	0	0.0540226	0	2.59704	0	3.67311	0	0	0	0	0	18.0229	41
Alzheimer's disease Homo sapiens hsa05010	4.16808	0	2.87828	0	5.02794	0	0	0	0	0	1.70121	0	1.11038	0	3.03819	0	0	0	0	0	17.9241	42
Influenza Life Cycle Homo sapiens R-HSA-168255	1.39716	0	4.25551	0	5.91356	0	0	0	0	0	0.0385386	0	2.45103	0	3.84281	0	0	0	0	0	17.8986	43
mRNA Processing Homo sapiens WP411	1.52067	0	4.51008	0	3.49205	3.53089	0	0	0	0	0	0	1.8696	0	1.75466	0.890407	0	0	0	0	17.5683	44
nuclear chromosome, telomeric region (GO:0000784)	1.8465	0	2.17658	0	6.95361	0	0	0	0	0	0.475916	0	0.974406	0	4.90634	0	0	0	0	0	17.3334	45
mitochondrial ATP synthesis coupled electron transport (GO:0042775)	3.76778	0	2.66966	0	6.31203	0	0	0	0	0	0.360984	0	0.574616	0	3.38236	0	0	0	0	0	17.0674	46
Major pathway of rRNA processing in the nucleolus Homo sapiens R-HSA-6791226	1.06168	0	4.20998	0	5.65987	0	0	0	0	0	0	0	2.42323	0	3.65127	0	0	0	0	0	17.006	47
negative regulation of programmed cell death (GO:0043069)	2.04766	2.28188	1.56607	0	2.31168	2.58812	0	3.11244	0	2.38948	0	0	0.101279	0	0.5629	0	0	0	0	0	16.9615	48
DNA Double-Strand Break Repair Homo sapiens R-HSA-5693532	1.28527	0	4.75244	0	4.90207	0	0	0	0	0	0.0350767	0	2.71387	0	3.07911	0	0	0	0	0	16.7678	49
microtubule cytoskeleton (GO:0015630)	1.8798	1.91594	2.08381	0	4.61792	1.23121	0	0	0	0	0.434583	0.442701	0.925836	0	3.00998	0.225325	0	0	0	0	16.7671	50
ribosome (GO:0005840)	3.30457	0	3.73761	0	4.09421	0	0	0	0	0	0.956264	0	1.86643	0	2.62097	0	0	0	0	0	16.5801	51
Influenza Infection Homo sapiens R-HSA-168254	1.26183	0	3.97175	0	5.37884	0	0	0	0	0	0.0166608	0	2.21843	0	3.49518	0	0	0	0	0	16.3427	52
Homology Directed Repair Homo sapiens R-HSA-5693538	1.65761	0	4.78815	0	4.40813	0	0	0	0	0	0.0749772	0	2.7174	0	2.6548	0	0	0	0	0	16.3011	53
nucleoplasm part (GO:0044451)	2.05684	0.982039	2.30286	0	4.55011	1.15193	0	0	0	0	0.553631	0.132045	1.05147	0	3.01472	0.183831	0	0	0	0	15.9795	54
Oxidative phosphorylation Homo sapiens WP623	2.31018	0	4.39817	0	4.41415	0	0	0	0	0	0.271762	0	2.05872	0	2.37573	0	0	0	0	0	15.8287	55
The citric acid (TCA) cycle and respiratory electron transport Homo sapiens R-HSA-1428517	3.25912	0	3.16548	0	4.56798	0	0	0	0	0	0.375463	0	1.634	0	2.79826	0	0	0	0	0	15.8003	56
DNA-templated transcription, termination (GO:0006353)	0	2.81211	2.86265	0	3.2595	3.95956	0	0	0	0	0	0	0.686307	0	1.14274	0.853795	0	0	0	0	15.5767	57
cytosolic part (GO:0044445)	1.13098	2.06193	4.38061	0	3.36011	0	0	0	0	0	0.153742	0.453985	2.0323	0	1.96605	0	0	0	0	0	15.5397	58
nuclear speck (GO:0016607)	0.74293	2.03216	3.61023	0	1.31143	2.2775	0	0	2.08684	0	0	0.528952	1.806	0	0.519424	0.327137	0	0	0.282604	0	15.5252	59
nucleolus (GO:0005730)	0.576872	0	3.77688	0	4.56952	1.28395	0	0	0	0	0	0	1.82651	0	2.99937	0.236679	0	0	0	0	15.2698	60
Organelle biogenesis and maintenance Homo sapiens R-HSA-1852241	1.40117	2.93241	2.7144	0	3.82607	0	0	0	0	0	0.0293898	0.592821	1.46421	0	2.22117	0	0	0	0	0	15.1816	61
HDR through Homologous Recombination (HR) or Single Strand Annealing (SSA) Homo sapiens R-HSA-5693567	1.75743	0	4.18282	0	4.1076	0	0	0	0	0	0.116811	0	2.41311	0	2.44142	0	0	0	0	0	15.0192	62
mitochondrial respiratory chain complex assembly (GO:0033108)	3.37302	0	3.08919	0	4.85736	0	0	0	0	0	0.364166	0	0.87273	0	2.42829	0	0	0	0	0	14.9848	63
peptide biosynthetic process (GO:0043043)	1.37255	1.90434	2.21449	0	5.86819	0	0	0	0	0	0	0	0.369986	0	3.20175	0	0	0	0	0	14.9313	64
Oxidative phosphorylation Mus musculus WP1248	2.54435	0	3.76903	0	4.17499	0	0	0	0	0	0.380992	0	1.73061	0	2.23348	0	0	0	0	0	14.8335	65
SRP-dependent cotranslational protein targeting to membrane Homo sapiens R-HSA-1799339	0	0	2.83899	0	6.2571	0	0	0	0	0	0	0	1.50556	0	4.15159	0	0	0	0	0	14.7532	66
mitochondrial respiratory chain complex I (GO:0005747)	2.61832	0	2.93252	0	4.32523	0	0	0	0	0	0.571044	0	1.39713	0	2.82202	0	0	0	0	0	14.6663	67
Regulation of TP53 Activity through Phosphorylation Homo sapiens R-HSA-6804756	0	0	4.98375	0	4.0261	0	0	0	0	0	0	0	2.87824	0	2.38548	0	0	0	0	0	14.2736	68
respiratory electron transport chain (GO:0022904)	3.46572	0	2.45022	0	5.02736	0	0	0	0	0	0.235011	0	0.449961	0	2.54998	0	0	0	0	0	14.1783	69
translational elongation (GO:0006414)	1.35007	0	1.61249	0	7.08956	0	0	0	0	0	0	0	0.122147	0	3.9838	0	0	0	0	0	14.1581	70
rRNA processing (GO:0006364)	1.47074	0	4.08079	0	4.77011	0	0	0	0	0	0	0	1.41436	0	2.3845	0	0	0	0	0	14.1205	71
Respiratory electron transport Homo sapiens R-HSA-611105	2.92309	0	2.59338	0	4.07774	0	0	0	0	0	0.516551	0	1.40433	0	2.42453	0	0	0	0	0	13.9396	72
ncRNA processing (GO:0034470)	0.896939	0	3.60622	0	5.35761	0	0	0	0	0	0	0	1.15367	0	2.82588	0	0	0	0	0	13.8403	73
GTP hydrolysis and joining of the 60S ribosomal subunit Homo sapiens R-HSA-72706	1.32091	0	3.5616	0	4.34061	0	0	0	0	0	0.0283113	0	1.90839	0	2.60308	0	0	0	0	0	13.7629	74
Complex I biogenesis Homo sapiens R-HSA-6799198	2.6959	0	3.01208	0	3.7187	0	0	0	0	0	0.465454	0	1.56776	0	2.15725	0	0	0	0	0	13.6171	75
RNA Polymerase II Transcription Homo sapiens R-HSA-73857	0	2.51457	3.13185	0	3.60614	0	0	0	0	0	0	0.371275	1.61926	0	2.08421	0	0	0	0	0	13.3273	76
nucleic acid metabolic process (GO:0090304)	1.79514	0	5.3684	0	2.69561	0	0	0	0	0	0	0	2.56366	0	0.793966	0	0	0	0	0	13.2168	77
G2/M DNA damage checkpoint Homo sapiens R-HSA-69473	0	0	5.46092	0	2.77944	0	0	0	0	0	0	0	3.31762	0	1.45208	0	0	0	0	0	13.0101	78
Eukaryotic Translation Initiation Homo sapiens R-HSA-72613	1.22474	0	3.37486	0	4.01861	0	0	0	0	0	0.00853401	0	1.80295	0	2.40212	0	0	0	0	0	12.8318	79
Cap-dependent Translation Initiation Homo sapiens R-HSA-72737	1.22474	0	3.37486	0	4.01861	0	0	0	0	0	0.00383889	0	1.79223	0	2.39022	0	0	0	0	0	12.8045	80
regulation of apoptotic process (GO:0042981)	1.32141	2.27608	0.686022	0	1.0778	1.51082	0	2.51215	1.67696	1.73066	0	0	0	0	0	0	0	0	0	0	12.7919	81
mitochondrial translation (GO:0032543)	2.43797	0	1.58147	0	5.58865	0	0	0	0	0	0	0	0.111693	0	2.96001	0	0	0	0	0	12.6798	82
Eukaryotic Translation Elongation Homo sapiens R-HSA-156842	0	0	3.31383	0	4.65974	0	0	0	0	0	0	0	1.75239	0	2.87299	0	0	0	0	0	12.5989	83
mitochondrial electron transport, NADH to ubiquinone (GO:0006120)	2.81976	0	3.13892	0	3.93988	0	0	0	0	0	0.0661819	0	0.908216	0	1.72341	0	0	0	0	0	12.5964	84
mitochondrial respiratory chain complex I assembly (GO:0032981)	2.19111	0	3.31729	0	4.14483	0	0	0	0	0	0	0	1.00741	0	1.85198	0	0	0	0	0	12.5126	85
mitochondrial respiratory chain complex I biogenesis (GO:0097031)	2.19111	0	3.31729	0	4.14483	0	0	0	0	0	0	0	0.989676	0	1.83495	0	0	0	0	0	12.4779	86
NADH dehydrogenase complex assembly (GO:0010257)	2.19111	0	3.31729	0	4.14483	0	0	0	0	0	0	0	0.971193	0	1.81722	0	0	0	0	0	12.4416	87
Transcriptional Regulation by TP53 Homo sapiens R-HSA-3700989	0.337896	0.84756	4.44004	0	2.70495	0	0	0	0	0	0	0	2.57757	0	1.43407	0	0	0	0	0	12.3421	88
Formation of the ternary complex, and subsequently, the 43S complex Homo sapiens R-HSA-72695	2.65664	0	2.97183	0	2.94896	0	0	0	0	0	0.471948	0	1.55057	0	1.59678	0	0	0	0	0	12.1967	89
Parkinson's disease Homo sapiens hsa05012	2.31584	0	2.75231	0	3.45092	0	0	0	0	0	0.627122	0	1.13055	0	1.88714	0	0	0	0	0	12.1639	90
spliceosomal complex (GO:0005681)	1.72334	0	4.12285	0	2.48034	0	0	0	0	0	0.471946	0	2.07558	0	1.26237	0	0	0	0	0	12.1364	91
Mitochondrial translation termination Homo sapiens R-HSA-5419276	2.34293	0	0	0	5.65356	0	0	0	0	0	0.362359	0	0	0	3.69932	0	0	0	0	0	12.0582	92
rRNA metabolic process (GO:0016072)	1.11256	0	3.49709	0	4.35885	0	0	0	0	0	0	0	1.0903	0	1.99345	0	0	0	0	0	12.0522	93
negative regulation of apoptotic process (GO:0043066)	1.18151	1.82065	0.856485	0	1.20486	2.10417	0	2.77861	0	2.07734	0	0	0	0	0	0	0	0	0	0	12.0236	94
Processing of DNA double-strand break ends Homo sapiens R-HSA-5693607	0	0	4.41564	0	3.21669	0	0	0	0	0	0	0	2.57338	0	1.78019	0	0	0	0	0	11.9859	95
3' -UTR-mediated translational regulation Homo sapiens R-HSA-157279	1.33539	0	2.86265	0	3.80758	0	0	0	0	0	0.00195769	0	1.51681	0	2.22495	0	0	0	0	0	11.7493	96
translational termination (GO:0006415)	2.06411	0	0	0	6.27074	0	0	0	0	0	0	0	0	0	3.40801	0	0	0	0	0	11.7429	97
L13a-mediated translational silencing of Ceruloplasmin expression Homo sapiens R-HSA-156827	1.33539	0	2.86265	0	3.80758	0	0	0	0	0	0	0	1.51047	0	2.21395	0	0	0	0	0	11.73	98
Metabolic pathways Homo sapiens hsa01100	1.12001	1.18216	1.3014	0.968515	2.73594	1.24172	0	1.15923	0.375818	0	0.0510828	0.113228	0.13556	0	1.31047	0	0	0	0	0	11.6951	99
mitochondrial translational termination (GO:0070126)	2.22078	0	0	0	6.03008	0	0	0	0	0	0	0	0	0	3.32226	0	0	0	0	0	11.5731	100
Cytoplasmic Ribosomal Proteins Mus musculus WP163	0	0	3.10842	0	4.45776	0	0	0	0	0	0	0	1.37103	0	2.2944	0	0	0	0	0	11.2316	101
mitochondrial translational elongation (GO:0070125)	1.65315	0	0	0	6.16884	0	0	0	0	0	0	0	0	0	3.3641	0	0	0	0	0	11.1861	102
Mitochondrial translation elongation Homo sapiens R-HSA-5389840	1.71207	0	0	0	5.65356	0	0	0	0	0	0.0955782	0	0	0	3.72414	0	0	0	0	0	11.1853	103
Cellular responses to stress Homo sapiens R-HSA-2262752	1.39864	1.5711	2.2782	0	2.38669	0.917831	0	0	0	0	0.0334906	0.134595	1.19388	0	1.22731	0	0	0	0	0	11.1417	104
Mitochondrial translation Homo sapiens R-HSA-5368287	2.19742	0	0	0	5.26623	0	0	0	0	0	0.268001	0	0	0	3.40376	0	0	0	0	0	11.1354	105
Mitochondrial translation initiation Homo sapiens R-HSA-5368286	1.71207	0	0	0	5.65356	0	0	0	0	0	0.083679	0	0	0	3.67299	0	0	0	0	0	11.1223	106
Infectious disease Homo sapiens R-HSA-5663205	0.506496	0.84756	2.91847	0	3.35097	0	0	0	0	0	0	0	1.52617	0	1.89867	0	0	0	0	0	11.0483	107
Unfolded Protein Response (UPR) Homo sapiens R-HSA-381119	2.98195	0	1.95275	0	2.99505	0	0	0	0	0	0.496233	0	0.955581	0	1.6299	0	0	0	0	0	11.0115	108
Translation initiation complex formation Homo sapiens R-HSA-72649	2.40618	0	2.71448	0	2.57383	0	0	0	0	0	0.36762	0	1.45921	0	1.34338	0	0	0	0	0	10.8647	109
Ribosomal scanning and start codon recognition Homo sapiens R-HSA-72702	2.40618	0	2.71448	0	2.57383	0	0	0	0	0	0.335435	0	1.45407	0	1.33853	0	0	0	0	0	10.8225	110
cellular protein metabolic process (GO:0044267)	2.06356	1.82593	1.10744	0	3.98746	0	0	0	0	0	0	0	0	0	1.74203	0	0	0	0	0	10.7264	111
Activation of the mRNA upon binding of the cap-binding complex and eIFs, and subsequent binding to 43S Homo sapiens R-HSA-72662	2.3735	0	2.68082	0	2.52549	0	0	0	0	0	0.3649	0	1.45037	0	1.30928	0	0	0	0	0	10.7044	112
HDR through Homologous Recombination (HRR) Homo sapiens R-HSA-5685942	2.19111	0	2.49256	0	2.83757	0	0	0	0	0	0.285168	0	1.33725	0	1.49173	0	0	0	0	0	10.6354	113
Eukaryotic Translation Termination Homo sapiens R-HSA-72764	0	0	2.61844	0	4.13022	0	0	0	0	0	0	0	1.42052	0	2.45068	0	0	0	0	0	10.6199	114
protein modification by small protein conjugation (GO:0032446)	0.925017	1.01653	1.31262	2.89791	1.47389	1.18875	0	0	1.58286	0	0	0	0	0	0.118248	0	0	0	0	0	10.5158	115
DNA replication (GO:0006260)	0	0	5.54305	0	1.88031	0	0	0	0	0	0	0	2.68032	0	0.315496	0	0	0	0	0	10.4192	116
Intra-Golgi and retrograde Golgi-to-ER traffic Homo sapiens R-HSA-6811442	0.629971	3.25106	1.64727	0	0.8516	2.04145	0	0	0	0	0	0.765343	0.741337	0	0.218358	0.218485	0	0	0	0	10.3649	117
Pyrimidine metabolism Homo sapiens hsa00240	0	0	2.2158	0	4.43829	0	0	0	0	0	0	0	0.79032	0	2.67039	0	0	0	0	0	10.1148	118
G2/M Transition Homo sapiens R-HSA-69275	0	0	4.73922	0	1.80121	0	0	0	0	0	0	0	2.73062	0	0.831362	0	0	0	0	0	10.1024	119
Mitotic G2-G2/M phases Homo sapiens R-HSA-453274	0	0	4.68935	0	1.76183	0	0	0	0	0	0	0	2.70878	0	0.807592	0	0	0	0	0	9.96755	120
Peptide chain elongation Homo sapiens R-HSA-156902	0	0	2.69583	0	3.66753	0	0	0	0	0	0	0	1.45562	0	2.13605	0	0	0	0	0	9.95503	121
Viral mRNA Translation Homo sapiens R-HSA-192823	0	0	2.69583	0	3.66753	0	0	0	0	0	0	0	1.45066	0	2.12629	0	0	0	0	0	9.94031	122
Activation of ATR in response to replication stress Homo sapiens R-HSA-176187	0	0	4.67271	0	1.71531	0	0	0	0	0	0	0	2.71847	0	0.776136	0	0	0	0	0	9.88262	123
mitochondrial large ribosomal subunit (GO:0005762)	0	0	0	0	5.86528	0	0	0	0	0	0	0	0	0	3.9941	0	0	0	0	0	9.85938	124
Transcriptional regulation by small RNAs Homo sapiens R-HSA-5578749	0	0	3.88602	0	2.47805	0	0	0	0	0	0	0	2.14848	0	1.28013	0	0	0	0	0	9.79268	125
spindle (GO:0005819)	1.65529	0	1.56792	0	3.43212	0	0	0	0	0	0.483079	0	0.571799	0	2.01323	0	0	0	0	0	9.72345	126
double-stranded DNA binding (GO:0003690)	0	0	2.33951	0	1.60568	0	0	0	4.21606	0	0	0	0.181524	0	0.178069	0	0	0	1.15498	0	9.67581	127
SUMOylation Homo sapiens R-HSA-2990846	1.41084	0	2.98537	0	2.43108	0	0	0	0	0	0.0254908	0	1.55656	0	1.25071	0	0	0	0	0	9.66004	128
mitochondrial gene expression (GO:0140053)	3.78108	0	0	0	4.01794	0	0	0	0	0	0.0732579	0	0	0	1.74147	0	0	0	0	0	9.61375	129
Selenocysteine synthesis Homo sapiens R-HSA-2408557	0	0	2.61844	0	3.52213	0	0	0	0	0	0	0	1.41602	0	2.02763	0	0	0	0	0	9.58423	130
spindle pole (GO:0000922)	1.8465	0	1.58147	0	3.22009	0	0	0	0	0	0.498193	0	0.57559	0	1.84951	0	0	0	0	0	9.57136	131
Non-alcoholic fatty liver disease (NAFLD) Homo sapiens hsa04932	2.70782	0	2.01638	0	2.29593	0	0	0	0	0	0.84301	0	0.695644	0	0.975194	0	0	0	0	0	9.53398	132
Formation of a pool of free 40S subunits Homo sapiens R-HSA-72689	0	0	2.40505	0	3.68652	0	0	0	0	0	0	0	1.26958	0	2.13529	0	0	0	0	0	9.49644	133
Gene Silencing by RNA Homo sapiens R-HSA-211000	0	0	3.73424	0	2.43108	0	0	0	0	0	0	0	2.0547	0	1.25499	0	0	0	0	0	9.475	134
SUMO E3 ligases SUMOylate target proteins Homo sapiens R-HSA-3108232	1.49175	0	3.11599	0	2.12226	0	0	0	0	0	0.0474218	0	1.61254	0	1.03794	0	0	0	0	0	9.42789	135
regulation of cell cycle G2/M phase transition (GO:1902749)	0	0	5.19136	0	1.58381	0	0	0	0	0	0	0	2.43778	0	0.15014	0	0	0	0	0	9.36309	136
Nonsense Mediated Decay (NMD) independent of the Exon Junction Complex (EJC) Homo sapiens R-HSA-975956	0	0	2.56868	0	3.42915	0	0	0	0	0	0	0	1.39259	0	1.96046	0	0	0	0	0	9.35088	137
nuclear export (GO:0051168)	1.56081	0	3.22676	0	2.75286	0	0	0	0	0	0	0	0.966091	0	0.830367	0	0	0	0	0	9.33689	138
RNA export from nucleus (GO:0006405)	1.1612	0	2.57544	0	1.90567	2.79424	0	0	0	0	0	0	0.490864	0	0.311791	0	0	0	0	0	9.23921	139
mRNA Splicing - Minor Pathway Homo sapiens R-HSA-72165	0	0	3.81554	0	2.21225	0	0	0	0	0	0	0	2.10797	0	1.08826	0	0	0	0	0	9.22403	140
RNA metabolic process (GO:0016070)	1.19597	0	3.6693	0	2.48527	0	0	0	0	0	0	0	1.16559	0	0.685927	0	0	0	0	0	9.20206	141
RHO GTPase Effectors Homo sapiens R-HSA-195258	0.295929	1.28326	2.63629	0	2.19833	0	0	0	0	0	0	0.0430524	1.42932	0	1.08552	0	0	0	0	0	8.97169	142
Chromosome Maintenance Homo sapiens R-HSA-73886	0	0	3.4046	0	2.4617	0	0	0	0	0	0	0	1.77621	0	1.26823	0	0	0	0	0	8.91074	143
viral gene expression (GO:0019080)	1.27861	0	2.11953	0	3.63546	0	0	0	0	0	0	0	0.335985	0	1.45911	0	0	0	0	0	8.82869	144
Epstein-Barr virus infection Homo sapiens hsa05169	0.77047	1.65222	1.84654	0	2.60422	0	0	0	0	0	0	0.0304473	0.583789	0	1.2513	0	0	0	0	0	8.73898	145
Herpes simplex infection Homo sapiens hsa05168	1.66765	0	2.59196	0	2.25166	0	0	0	0	0	0.200783	0	1.02818	0	0.988913	0	0	0	0	0	8.72914	146
Cytoplasmic Ribosomal Proteins Homo sapiens WP477	0	0	2.56868	0	3.42915	0	0	0	0	0	0	0	0.882442	0	1.78867	0	0	0	0	0	8.66894	147
Mitotic Anaphase Homo sapiens R-HSA-68882	0.668785	0	0.871175	0	4.32263	0	0	0	0	0	0	0	0.186171	0	2.60034	0	0	0	0	0	8.6491	148
miRNA regulation of DNA Damage Response Mus musculus WP2087	0	0	2.49256	0	3.46746	0	0	0	0	0	0	0	0.852074	0	1.78123	0	0	0	0	0	8.59332	149
S Phase Homo sapiens R-HSA-69242	0	0	2.47561	0	3.10015	0	0	0	0	0	0	0	1.32434	0	1.68631	0	0	0	0	0	8.58641	150
Mitotic Metaphase and Anaphase Homo sapiens R-HSA-2555396	0.662147	0	0.863704	0	4.28689	0	0	0	0	0	0	0	0.180072	0	2.57932	0	0	0	0	0	8.57214	151
viral transcription (GO:0019083)	1.23795	0	2.06449	0	3.51235	0	0	0	0	0	0	0	0.334393	0	1.34859	0	0	0	0	0	8.49777	152
chromatin (GO:0000785)	1.31793	1.06543	2.60425	0	1.31143	0	0	0	0	0	0.248377	0.164279	1.23367	0	0.525415	0	0	0	0	0	8.47078	153
RNA Polymerase I Chain Elongation Homo sapiens R-HSA-73777	0	0	3.59285	0	1.99534	0	0	0	0	0	0	0	1.92667	0	0.950532	0	0	0	0	0	8.4654	154
regulation of mitotic cell cycle phase transition (GO:1901990)	0.903762	0	3.18795	0	2.65444	0	0	0	0	0	0	0	0.94252	0	0.766163	0	0	0	0	0	8.45484	155
Membrane Trafficking Homo sapiens R-HSA-199991	0.812876	3.28156	0.909584	0	1.06114	1.10094	0	0	0	0	0	0.69893	0.209193	0	0.357888	0	0	0	0	0	8.43211	156
DNA binding (GO:0003677)	0.0745689	0.249814	1.62514	0	0.995663	0.52078	0	1.67807	1.09032	2.09597	0	0	0.0554299	0	0	0	0	0	0	0	8.38576	157
Regulation of TP53 Activity Homo sapiens R-HSA-5633007	0	0	3.20659	0	2.29593	0	0	0	0	0	0	0	1.65536	0	1.14867	0	0	0	0	0	8.30655	158
nuclear chromatin (GO:0000790)	1.34497	1.29519	2.18066	0	1.37421	0	0	0	0	0	0.263836	0.151001	0.962694	0	0.537784	0	0	0	0	0	8.11034	159
Systemic lupus erythematosus Homo sapiens hsa05322	0	4.00047	1.71325	0	0.289703	0	0	0	0	0	0	1.5336	0.501657	0	0	0	0	0	0	0	8.03869	160
regulation of signal transduction by p53 class mediator (GO:1901796)	0	0	3.49232	0	2.65118	0	0	0	0	0	0	0	1.10672	0	0.769432	0	0	0	0	0	8.01966	161
mitotic cell cycle phase transition (GO:0044772)	0.415332	0	3.71347	0	2.19483	0	0	0	0	0	0	0	1.18173	0	0.478232	0	0	0	0	0	7.98359	162
NADH dehydrogenase (quinone) activity (GO:0050136)	2.95375	0	0	0	3.40385	0	0	0	0	0	0.670826	0	0	0	0.944836	0	0	0	0	0	7.97326	163
Transcription-Coupled Nucleotide Excision Repair (TC-NER) Homo sapiens R-HSA-6781827	1.88389	0	2.17372	0	1.82088	0	0	0	0	0	0.13056	0	1.1096	0	0.840313	0	0	0	0	0	7.95896	164
polymeric cytoskeletal fiber (GO:0099513)	2.56479	1.50606	1.23069	0	1.0511	0	0	0	0	0	0.614429	0.271696	0.337229	0	0.346243	0	0	0	0	0	7.92224	165
protein targeting to ER (GO:0045047)	0	0	2.38291	0	3.64092	0	0	0	0	0	0	0	0.438517	0	1.45161	0	0	0	0	0	7.91396	166
chromosomal region (GO:0098687)	0	0	0	0	4.76969	0	0	0	0	0	0	0	0	0	3.12035	0	0	0	0	0	7.89004	167
Selenoamino acid metabolism Homo sapiens R-HSA-2408522	0	0	2.10097	0	3.06787	0	0	0	0	0	0	0	1.05616	0	1.66133	0	0	0	0	0	7.88632	168
preribosome (GO:0030684)	0	0	2.95028	0	2.35786	0	0	0	0	0	0	0	1.38013	0	1.18565	0	0	0	0	0	7.87392	169
Separation of Sister Chromatids Homo sapiens R-HSA-2467813	0.746615	0	0.958268	0	3.73144	0	0	0	0	0	0	0	0.235974	0	2.15953	0	0	0	0	0	7.83183	170
G1/S Transition Homo sapiens R-HSA-69206	0	0	2.08262	0	3.03111	0	0	0	0	0	0	0	1.05022	0	1.6526	0	0	0	0	0	7.81655	171
Synthesis of DNA Homo sapiens R-HSA-69239	0	0	3.08919	0	2.09133	0	0	0	0	0	0	0	1.62051	0	1.01044	0	0	0	0	0	7.81148	172
ATP metabolic process (GO:0046034)	0	0	2.74886	0	3.26706	0	0	0	0	0	0	0	0.6321	0	1.13901	0	0	0	0	0	7.78703	173
NADH dehydrogenase (ubiquinone) activity (GO:0008137)	2.95375	0	0	0	3.40385	0	0	0	0	0	0.591645	0	0	0	0.819898	0	0	0	0	0	7.76914	174
Cytosolic sensors of pathogen-associated DNA Homo sapiens R-HSA-1834949	0	0	0	0	4.72485	0	0	0	0	0	0	0	0	0	2.92037	0	0	0	0	0	7.64522	175
Formation of TC-NER Pre-Incision Complex Homo sapiens R-HSA-6781823	0	0	2.85658	0	2.16655	0	0	0	0	0	0	0	1.51699	0	1.06104	0	0	0	0	0	7.60116	176
G2/M transition of mitotic cell cycle (GO:0000086)	0	0	3.78862	0	2.13238	0	0	0	0	0	0	0	1.19474	0	0.453943	0	0	0	0	0	7.56969	177
cell cycle G2/M phase transition (GO:0044839)	0	0	3.76258	0	2.10584	0	0	0	0	0	0	0	1.20089	0	0.45109	0	0	0	0	0	7.5204	178
Nonsense Mediated Decay (NMD) enhanced by the Exon Junction Complex (EJC) Homo sapiens R-HSA-975957	0	0	2.19607	0	2.74661	0	0	0	0	0	0	0	1.12197	0	1.45401	0	0	0	0	0	7.51866	179
Transport to the Golgi and subsequent modification Homo sapiens R-HSA-948021	0.746615	3.51156	0.958268	0	1.07258	0	0	0	0	0	0	0.627894	0.234474	0	0.366452	0	0	0	0	0	7.51783	180
Metabolism Homo sapiens R-HSA-1430728	0.334665	0.471298	1.0087	0.715957	2.19979	0.421489	0.264716	0.590912	0.154203	0	0	0	0.269611	0	1.08329	0	0	0	0	0	7.51463	181
Nonsense-Mediated Decay (NMD) Homo sapiens R-HSA-927802	0	0	2.19607	0	2.74661	0	0	0	0	0	0	0	1.11859	0	1.44841	0	0	0	0	0	7.50968	182
positive regulation of gene expression (GO:0010628)	0.346948	0.575849	0.646936	0	1.22932	0.737741	0	2.63239	0	1.30729	0	0	0	0	0	0	0	0	0	0	7.47647	183
protein localization to nucleus (GO:0034504)	2.06411	0	2.40505	0	2.12226	0	0	0	0	0	0	0	0.413228	0	0.459754	0	0	0	0	0	7.4644	184
Positive epigenetic regulation of rRNA expression Homo sapiens R-HSA-5250913	0	0	3.01195	0	1.92007	0	0	0	0	0	0	0	1.57545	0	0.908568	0	0	0	0	0	7.41604	185
RNA transport (GO:0050658)	0	0	3.59835	0	2.17266	0	0	0	0	0	0	0	1.16928	0	0.469156	0	0	0	0	0	7.40944	186
transcription from RNA polymerase II promoter (GO:0006366)	0.731981	0.729905	2.38222	0	1.58844	1.23631	0	0	0	0	0	0	0.445249	0	0.150125	0	0	0	0	0	7.26423	187
mRNA export from nucleus (GO:0006406)	1.88374	0	1.61249	0	2.78209	0	0	0	0	0	0	0	0.124771	0	0.837697	0	0	0	0	0	7.2408	188
CDK2	1.55487	1.1393	1.55889	0	1.69743	1.00234	0	0	0	0	0.0695548	0	0.206199	0	0	0	0	0	0	0	7.22859	189
microtubule (GO:0005874)	1.38697	0	1.75488	0	2.07744	0	0	0	0	0	0.281702	0	0.718334	0	0.972175	0	0	0	0	0	7.19151	190
Association of TriC/CCT with target proteins during biosynthesis Homo sapiens R-HSA-390471	0	0	4.5369	0	0	0	0	0	0	0	0	0	2.63097	0	0	0	0	0	0	0	7.16787	191
Cell cycle Homo sapiens hsa04110	0	0	1.87826	0	3.10015	0	0	0	0	0	0	0	0.587484	0	1.58752	0	0	0	0	0	7.15342	192
Nucleotide Excision Repair Homo sapiens R-HSA-5696398	1.82823	0	2.15733	0	1.39526	0	0	0	0	0	0.105937	0	1.09975	0	0.564678	0	0	0	0	0	7.15119	193
proteasome-mediated ubiquitin-dependent protein catabolic process (GO:0043161)	0.34972	0	2.206	0	3.15884	0	0	0	0	0	0	0	0.367411	0	1.0638	0	0	0	0	0	7.14577	194
DNA Replication Homo sapiens R-HSA-69306	0	0	2.8866	0	1.86108	0	0	0	0	0	0	0	1.51483	0	0.866724	0	0	0	0	0	7.12924	195
TP53 Regulates Transcription of DNA Repair Genes Homo sapiens R-HSA-6796648	0	0	3.43076	0	1.35442	0	0	0	0	0	0	0	1.79013	0	0.538941	0	0	0	0	0	7.11424	196
nuclear import (GO:0051170)	2.00377	0	2.29843	0	1.98972	0	0	0	0	0	0	0	0.396781	0	0.368251	0	0	0	0	0	7.05695	197
B-WICH complex positively regulates rRNA expression Homo sapiens R-HSA-5250924	0	0	2.68082	0	1.95523	0	0	0	0	0	0	0	1.45517	0	0.937858	0	0	0	0	0	7.02907	198
cellular protein localization (GO:0034613)	1.39318	2.34265	0.601088	0	2.17049	0	0	0	0	0	0	0	0	0	0.471266	0	0	0	0	0	6.97868	199
regulation of cell cycle process (GO:0010564)	0	0	4.08623	0	1.42852	0	0	0	0	0	0	0	1.3784	0	0.0843093	0	0	0	0	0	6.97746	200
Orc1 removal from chromatin Homo sapiens R-HSA-68949	0	0	3.10842	0	1.54247	0	0	0	0	0	0	0	1.6313	0	0.652242	0	0	0	0	0	6.93442	201
Switching of origins to a post-replicative state Homo sapiens R-HSA-69052	0	0	3.10842	0	1.54247	0	0	0	0	0	0	0	1.6227	0	0.650032	0	0	0	0	0	6.92361	202
SRP-dependent cotranslational protein targeting to membrane (GO:0006614)	0	0	1.89279	0	3.42915	0	0	0	0	0	0	0	0.241873	0	1.28953	0	0	0	0	0	6.85334	203
RNA Polymerase I Transcription Homo sapiens R-HSA-73864	0	0	2.83278	0	1.72756	0	0	0	0	0	0	0	1.50542	0	0.780916	0	0	0	0	0	6.84668	204
transcription-coupled nucleotide-excision repair (GO:0006283)	1.95455	0	2.24727	0	1.92007	0	0	0	0	0	0	0	0.365517	0	0.319457	0	0	0	0	0	6.80686	205
Post-translational protein modification Homo sapiens R-HSA-597592	1.22621	1.25847	1.18055	0	1.83031	0	0	0	0	0	0.000558922	0.0605494	0.383245	0	0.847017	0	0	0	0	0	6.78691	206
Nucleosome assembly Homo sapiens R-HSA-774815	0	0	2.89412	0	1.6528	0	0	0	0	0	0	0	1.51561	0	0.723382	0	0	0	0	0	6.78591	207
Deposition of new CENPA-containing nucleosomes at the centromere Homo sapiens R-HSA-606279	0	0	2.89412	0	1.6528	0	0	0	0	0	0	0	1.50877	0	0.720963	0	0	0	0	0	6.77665	208
Assembly of the primary cilium Homo sapiens R-HSA-5617833	0	2.42612	2.03376	0	0.762869	0	0	0	0	0	0	0.355372	1.01044	0	0.171464	0	0	0	0	0	6.76002	209
Meiosis Homo sapiens R-HSA-1500620	0	0	1.97334	0	2.49896	0	0	0	0	0	0	0	0.967625	0	1.29199	0	0	0	0	0	6.73192	210
Removal of licensing factors from origins Homo sapiens R-HSA-69300	0	0	3.04356	0	1.48408	0	0	0	0	0	0	0	1.58315	0	0.604744	0	0	0	0	0	6.71554	211
miRNA Regulation of DNA Damage Response Homo sapiens WP1530	0	0	1.93247	0	2.95297	0	0	0	0	0	0	0	0.438116	0	1.39167	0	0	0	0	0	6.71523	212
positive regulation of nucleic acid-templated transcription (GO:1903508)	0.494398	0	0.416375	0	0.518444	0.54464	0	2.71305	0	2.01655	0	0	0	0	0	0	0	0	0	0	6.70346	213
focal adhesion (GO:0005925)	0.90992	1.19582	2.38742	0	0.739776	0	0	0	0	0	0.0240135	0.179952	1.09981	0	0.154899	0	0	0	0	0	6.69161	214
Metabolism of amino acids and derivatives Homo sapiens R-HSA-71291	0.55791	0.896947	1.78061	0	1.78249	0	0	0	0	0	0	0	0.836468	0	0.820512	0	0	0	0	0	6.67493	215
Senescence-Associated Secretory Phenotype (SASP) Homo sapiens R-HSA-2559582	0	0	2.15001	0	2.28162	0	0	0	0	0	0	0	1.09565	0	1.13832	0	0	0	0	0	6.6656	216
Transport of Mature Transcript to Cytoplasm Homo sapiens R-HSA-72202	1.93058	0	0	0	2.95688	0	0	0	0	0	0.143829	0	0	0	1.59827	0	0	0	0	0	6.62956	217
Meiotic recombination Homo sapiens R-HSA-912446	0	0	2.81988	0	1.58011	0	0	0	0	0	0	0	1.52168	0	0.680981	0	0	0	0	0	6.60266	218
M/G1 Transition Homo sapiens R-HSA-68874	0	0	2.74937	0	1.63964	0	0	0	0	0	0	0	1.47849	0	0.722115	0	0	0	0	0	6.58961	219
DNA Replication Pre-Initiation Homo sapiens R-HSA-69002	0	0	2.74937	0	1.63964	0	0	0	0	0	0	0	1.47316	0	0.719761	0	0	0	0	0	6.58193	220
preribosome, large subunit precursor (GO:0030687)	0	0	4.34712	0	0	0	0	0	0	0	0	0	2.17491	0	0	0	0	0	0	0	6.52204	221
mRNA 3'-end processing (GO:0031124)	0	0	2.22234	0	2.95688	0	0	0	0	0	0	0	0.371845	0	0.96506	0	0	0	0	0	6.51613	222
Regulation of DNA replication Homo sapiens R-HSA-69304	0	0	2.95028	0	1.40116	0	0	0	0	0	0	0	1.53644	0	0.568647	0	0	0	0	0	6.45653	223
DNA-directed RNA polymerase II, holoenzyme (GO:0016591)	0	0	2.54433	0	1.85053	0	0	0	0	0	0	0	1.21721	0	0.83466	0	0	0	0	0	6.44672	224
ubiquitin-like protein ligase binding (GO:0044389)	1.00383	1.06068	1.72899	0	2.07897	0	0	0	0	0	0	0	0.115077	0	0.432872	0	0	0	0	0	6.42042	225
Mitotic Prophase Homo sapiens R-HSA-68875	0	0	1.58147	0	2.71164	0	0	0	0	0	0	0	0.689037	0	1.43004	0	0	0	0	0	6.41219	226
mRNA-containing ribonucleoprotein complex export from nucleus (GO:0071427)	1.42657	0	1.69364	0	2.46462	0	0	0	0	0	0	0	0.14418	0	0.675875	0	0	0	0	0	6.40489	227
Negative epigenetic regulation of rRNA expression Homo sapiens R-HSA-5250941	0	0	2.9202	0	1.37468	0	0	0	0	0	0	0	1.52084	0	0.553603	0	0	0	0	0	6.36932	228
telomere maintenance (GO:0000723)	0	0	0	0	4.32523	0	0	0	0	0	0	0	0	0	1.97913	0	0	0	0	0	6.30435	229
Asparagine N-linked glycosylation Homo sapiens R-HSA-446203	0.971759	2.33842	0.421198	0	1.55013	0	0	0	0	0	0	0.329823	0	0	0.653237	0	0	0	0	0	6.26457	230
HIV Life Cycle Homo sapiens R-HSA-162587	0	0	1.63093	0	2.56439	0	0	0	0	0	0	0	0.727274	0	1.33874	0	0	0	0	0	6.26134	231
tRNA processing Homo sapiens R-HSA-72306	0	0	0	0	0.829599	4.02867	0	0	0	0	0	0	0	0	0.210756	1.14501	0	0	0	0	6.21404	232
Protein folding Homo sapiens R-HSA-391251	0	0	3.73424	0	0.368103	0	0	0	0	0	0	0	2.04091	0	0	0	0	0	0	0	6.14326	233
Telomere Maintenance Homo sapiens R-HSA-157579	0	0	2.64784	0	1.41474	0	0	0	0	0	0	0	1.43628	0	0.580294	0	0	0	0	0	6.07916	234
cytoplasmic translation (GO:0002181)	0	0	2.81988	0	2.12205	0	0	0	0	0	0	0	0.668361	0	0.46344	0	0	0	0	0	6.07373	235
DNA Damage/Telomere Stress Induced Senescence Homo sapiens R-HSA-2559586	0	0	2.64784	0	1.41474	0	0	0	0	0	0	0	1.43164	0	0.578351	0	0	0	0	0	6.07257	236
AURKA Activation by TPX2 Homo sapiens R-HSA-8854518	0	0	3.04356	0	1.07104	0	0	0	0	0	0	0	1.59126	0	0.366359	0	0	0	0	0	6.07223	237
positive regulation of viral transcription (GO:0050434)	0	0	3.37358	0	1.53979	0	0	0	0	0	0	0	1.00817	0	0.13516	0	0	0	0	0	6.0567	238
mRNA transport (GO:0051028)	1.36495	0	1.6283	0	2.33347	0	0	0	0	0	0	0	0.129988	0	0.579891	0	0	0	0	0	6.0366	239
transcription, DNA-templated (GO:0006351)	0.675262	1.19582	2.38742	0	1.29244	0	0	0	0	0	0	0	0.427783	0	0.0191797	0	0	0	0	0	5.9979	240
regulation of G2/M transition of mitotic cell cycle (GO:0010389)	0	0	3.24842	0	1.6004	0	0	0	0	0	0	0	0.955567	0	0.159742	0	0	0	0	0	5.96412	241
RNA Polymerase I, RNA Polymerase III, and Mitochondrial Transcription Homo sapiens R-HSA-504046	0	0	2.01136	0	1.98396	0	0	0	0	0	0	0	0.991026	0	0.948489	0	0	0	0	0	5.93484	242
Regulation of mitotic cell cycle Homo sapiens R-HSA-453276	0	0	1.97334	0	2.00423	0	0	0	0	0	0	0	0.97334	0	0.956263	0	0	0	0	0	5.90718	243
protein stabilization (GO:0050821)	0	2.142	1.49225	0	1.89016	0	0	0	0	0	0	0	0.0631794	0	0.31906	0	0	0	0	0	5.90666	244
Mitotic G1-G1/S phases Homo sapiens R-HSA-453279	0	0	1.69918	0	2.27978	0	0	0	0	0	0	0	0.784	0	1.14041	0	0	0	0	0	5.90337	245
Vesicle-mediated transport Homo sapiens R-HSA-5653656	0.526115	2.72732	0.618449	0	0.568901	0.859245	0	0	0	0	0	0.496874	0.0422833	0	0.0627283	0	0	0	0	0	5.90192	246
APC/C-mediated degradation of cell cycle proteins Homo sapiens R-HSA-174143	0	0	1.97334	0	2.00423	0	0	0	0	0	0	0	0.970492	0	0.953081	0	0	0	0	0	5.90115	247
cytosolic ribosome (GO:0022626)	0	0	1.87826	0	2.18654	0	0	0	0	0	0	0	0.760404	0	1.06869	0	0	0	0	0	5.8939	248
nucleotide-excision repair (GO:0006289)	1.30662	0	2.81561	0	1.05246	0	0	0	0	0	0	0	0.675983	0	0	0	0	0	0	0	5.85066	249
Viral carcinogenesis Homo sapiens hsa05203	0.750314	0	2.29865	0	1.54007	0	0	0	0	0	0	0	0.831787	0	0.41562	0	0	0	0	0	5.83644	250
Epigenetic regulation of gene expression Homo sapiens R-HSA-212165	0	0	2.65933	0	1.25156	0	0	0	0	0	0	0	1.43843	0	0.478488	0	0	0	0	0	5.82781	251
positive regulation of transcription, DNA-templated (GO:0045893)	0.121209	0.103515	0.800549	0	0.255503	0.162065	0	2.4702	0.29231	1.60049	0	0	0	0	0	0	0	0	0	0	5.80584	252
ubiquitin-dependent protein catabolic process (GO:0006511)	0.998761	0	1.72962	0	1.70153	1.01737	0	0	0	0	0	0	0.158512	0	0.197829	0	0	0	0	0	5.80362	253
mitochondrial proton-transporting ATP synthase complex (GO:0005753)	0	0	0	0	3.62158	0	0	0	0	0	0	0	0	0	2.17636	0	0	0	0	0	5.79794	254
cristae formation (GO:0042407)	0	0	0	0	3.99103	0	0	0	0	0	0	0	0	0	1.73036	0	0	0	0	0	5.72139	255
G1 to S cell cycle control Homo sapiens WP45	0	0	3.17556	0	1.16553	0	0	0	0	0	0	0	1.38018	0	0	0	0	0	0	0	5.72126	256
inner mitochondrial membrane organization (GO:0007007)	0	0	0	0	3.97032	0	0	0	0	0	0	0	0	0	1.73961	0	0	0	0	0	5.70993	257
Recruitment of mitotic centrosome proteins and complexes Homo sapiens R-HSA-380270	0	0	2.10373	0	1.72756	0	0	0	0	0	0	0	1.05576	0	0.785908	0	0	0	0	0	5.67295	258
nuclear-transcribed mRNA catabolic process, nonsense-mediated decay (GO:0000184)	0	0	2.08262	0	2.54411	0	0	0	0	0	0	0	0.333839	0	0.711345	0	0	0	0	0	5.67192	259
Centrosome maturation Homo sapiens R-HSA-380287	0	0	2.10373	0	1.72756	0	0	0	0	0	0	0	1.05257	0	0.783419	0	0	0	0	0	5.66728	260
Post-Elongation Processing of Intron-Containing pre-mRNA Homo sapiens R-HSA-112296	0	0	0	0	3.58112	0	0	0	0	0	0	0	0	0	2.07767	0	0	0	0	0	5.65878	261
mRNA 3'-end processing Homo sapiens R-HSA-72187	0	0	0	0	3.58112	0	0	0	0	0	0	0	0	0	2.06852	0	0	0	0	0	5.64964	262
HATs acetylate histones Homo sapiens R-HSA-3214847	0	0	1.58147	0	2.24021	0	0	0	0	0	0	0	0.691247	0	1.10859	0	0	0	0	0	5.62152	263
methyltransferase activity (GO:0008168)	2.10778	0	0	0	2.69554	0	0	0	0	0	0.0880957	0	0	0	0.713642	0	0	0	0	0	5.60505	264
positive regulation of cell cycle process (GO:0090068)	0	0	2.83899	0	1.80793	0	0	0	0	0	0	0	0.675233	0	0.264454	0	0	0	0	0	5.5866	265
Regulation of PLK1 Activity at G2/M Transition Homo sapiens R-HSA-2565942	0	0	2.61844	0	1.11708	0	0	0	0	0	0	0	1.42498	0	0.385709	0	0	0	0	0	5.54621	266
cotranslational protein targeting to membrane (GO:0006613)	0	0	1.81681	0	2.71478	0	0	0	0	0	0	0	0.202404	0	0.799349	0	0	0	0	0	5.53334	267
MicroRNA (miRNA) biogenesis Homo sapiens R-HSA-203927	0	0	0	0	3.50608	0	0	0	0	0	0	0	0	0	2.02036	0	0	0	0	0	5.52644	268
regulation of dendrite morphogenesis (GO:0048814)	0	4.61164	0	0	0	0	0	0	0	0	0	0.903817	0	0	0	0	0	0	0	0	5.51546	269
Resolution of D-loop Structures through Holliday Junction Intermediates Homo sapiens R-HSA-5693568	0	0	0	0	3.49278	0	0	0	0	0	0	0	0	0	2.01566	0	0	0	0	0	5.50843	270
endosomal transport (GO:0016197)	1.57866	2.00814	1.16534	0	0.751746	0	0	0	0	0	0	0	0	0	0	0	0	0	0	0	5.50389	271
HIV Infection Homo sapiens R-HSA-162906	0.411231	0	1.62691	0	1.85365	0	0	0	0	0	0	0	0.725517	0	0.862087	0	0	0	0	0	5.4794	272
viral process (GO:0016032)	0.948328	0	1.23913	0	2.56388	0	0	0	0	0	0	0	0	0	0.725288	0	0	0	0	0	5.47663	273
ubiquitin-dependent ERAD pathway (GO:0030433)	0	0	0	0	3.83069	0	0	0	0	0	0	0	0	0	1.62802	0	0	0	0	0	5.45871	274
protein import into nucleus (GO:0006606)	2.53026	0	1.64431	0	1.14525	0	0	0	0	0	0	0	0.129614	0	0	0	0	0	0	0	5.44944	275
Activation of HOX genes during differentiation Homo sapiens R-HSA-5619507	0	0	2.56868	0	1.0761	0	0	0	0	0	0	0	1.40102	0	0.368527	0	0	0	0	0	5.41433	276
Activation of anterior HOX genes in hindbrain development during early embryogenesis Homo sapiens R-HSA-5617472	0	0	2.56868	0	1.0761	0	0	0	0	0	0	0	1.39683	0	0.367077	0	0	0	0	0	5.40868	277
Alcoholism Homo sapiens hsa05034	0	1.85561	2.14277	0	0.455826	0	0	0	0	0	0	0.166889	0.755083	0	0	0	0	0	0	0	5.37617	278
RNA polymerase Homo sapiens hsa03020	0	0	0	0	3.49278	0	0	0	0	0	0	0	0	0	1.87101	0	0	0	0	0	5.36378	279
Resolution of D-Loop Structures Homo sapiens R-HSA-5693537	0	0	0	0	3.40529	0	0	0	0	0	0	0	0	0	1.94487	0	0	0	0	0	5.35016	280
Eukaryotic Transcription Initiation Mus musculus WP567	0	0	0	0	3.55248	0	0	0	0	0	0	0	0	0	1.7571	0	0	0	0	0	5.30958	281
Factors involved in megakaryocyte development and platelet production Homo sapiens R-HSA-983231	0	0	2.77171	0	0.835697	0	0	0	0	0	0	0	1.49011	0	0.2061	0	0	0	0	0	5.30362	282
ER to Golgi Anterograde Transport Homo sapiens R-HSA-199977	0	3.21245	0	0	0.97655	0	0	0	0	0	0	0.805915	0	0	0.306406	0	0	0	0	0	5.30133	283
Assembly of the pre-replicative complex Homo sapiens R-HSA-68867	0	0	2.40631	0	1.19058	0	0	0	0	0	0	0	1.26694	0	0.437249	0	0	0	0	0	5.30108	284
ATPase activity (GO:0016887)	0	0	1.83479	0	2.58095	0	0	0	0	0	0	0	0.135438	0	0.723991	0	0	0	0	0	5.27516	285
protein transport (GO:0015031)	2.11465	0.932994	0.398736	0	1.65212	0	0	0	0	0	0	0	0	0	0.161776	0	0	0	0	0	5.26027	286
RNA Polymerase I Promoter Clearance Homo sapiens R-HSA-73854	0	0	2.17372	0	1.37468	0	0	0	0	0	0	0	1.1063	0	0.555479	0	0	0	0	0	5.21018	287
retrograde transport, endosome to Golgi (GO:0042147)	3.10505	0	0	0	1.63964	0	0	0	0	0	0.242326	0	0	0	0.159696	0	0	0	0	0	5.14671	288
Loss of proteins required for interphase microtubule organization?from the centrosome Homo sapiens R-HSA-380284	0	0	2.3514	0	1.14106	0	0	0	0	0	0	0	1.24589	0	0.40508	0	0	0	0	0	5.14344	289
Loss of Nlp from mitotic centrosomes Homo sapiens R-HSA-380259	0	0	2.3514	0	1.14106	0	0	0	0	0	0	0	1.24226	0	0.403531	0	0	0	0	0	5.13826	290
Transport of Mature mRNA derived from an Intron-Containing Transcript Homo sapiens R-HSA-159236	0	0	0	0	3.25054	0	0	0	0	0	0	0	0	0	1.80621	0	0	0	0	0	5.05676	291
MHC class II antigen presentation Homo sapiens R-HSA-2132295	0	3.77445	0	0	0.564167	0	0	0	0	0	0	0.589756	0	0	0.0652177	0	0	0	0	0	4.99359	292
Golgi vesicle transport (GO:0048193)	0.631883	2.84304	0.877199	0	0.580068	0	0	0	0	0	0	0	0	0	0	0	0	0	0	0	4.93219	293
DNA-directed RNA polymerase III complex (GO:0005666)	0	0	0	0	3.13355	0	0	0	0	0	0	0	0	0	1.78525	0	0	0	0	0	4.9188	294
intrinsic apoptotic signaling pathway (GO:0097193)	1.41084	0	1.67698	0	1.55618	0	0	0	0	0	0	0	0.139419	0	0.131652	0	0	0	0	0	4.91507	295
Cellular response to heat stress Homo sapiens R-HSA-3371556	2.70368	0	0	0	1.28956	0	0	0	0	0	0.422078	0	0	0	0.497569	0	0	0	0	0	4.91289	296
regulation of cellular response to heat (GO:1900034)	3.23594	0	0	0	1.32339	0	0	0	0	0	0.306267	0	0	0	0.0388089	0	0	0	0	0	4.90441	297
DNA Damage Response Homo sapiens WP707	0	0	0	0	3.25054	0	0	0	0	0	0	0	0	0	1.65145	0	0	0	0	0	4.902	298
nuclear-transcribed mRNA catabolic process (GO:0000956)	0.988107	0	1.70683	0	1.78142	0	0	0	0	0	0	0	0.148223	0	0.252568	0	0	0	0	0	4.87714	299
RNA processing (GO:0006396)	0	0	2.46949	0	1.74765	0	0	0	0	0	0	0	0.414881	0	0.224517	0	0	0	0	0	4.85654	300
Ras GTPase binding (GO:0017016)	1.26548	1.80859	0	0	1.59467	0	0	0	0	0	0	0	0	0	0.177043	0	0	0	0	0	4.84579	301
RNA Polymerase III Chain Elongation Homo sapiens R-HSA-73780	0	0	0	0	3.13355	0	0	0	0	0	0	0	0	0	1.70474	0	0	0	0	0	4.83829	302
double-strand break repair (GO:0006302)	0	0	0	0	3.48577	0	0	0	0	0	0	0	0	0	1.33425	0	0	0	0	0	4.82002	303
NoRC negatively regulates rRNA expression Homo sapiens R-HSA-427413	0	0	2.24727	0	1.04877	0	0	0	0	0	0	0	1.16638	0	0.346949	0	0	0	0	0	4.80936	304
regulation of cell division (GO:0051302)	0	0	2.46327	0	1.70044	0	0	0	0	0	0	0	0.445638	0	0.199439	0	0	0	0	0	4.80878	305
RNA Polymerase III Transcription Initiation From Type 2 Promoter Homo sapiens R-HSA-76066	0	0	0	0	3.10186	0	0	0	0	0	0	0	0	0	1.6806	0	0	0	0	0	4.78245	306
Chaperonin-mediated protein folding Homo sapiens R-HSA-390466	0	0	3.14314	0	0	0	0	0	0	0	0	0	1.6212	0	0	0	0	0	0	0	4.76434	307
regulation of transcription, DNA-templated (GO:0006355)	0.150466	0.0861694	0.21605	0	0.149607	0.460707	0.413074	2.18467	0.173069	0.926714	0	0	0	0	0	0	0	0	0	0	4.76052	308
Cell Cycle Homo sapiens WP179	0	0	2.25599	0	1.5083	0	0	0	0	0	0	0	0.729455	0	0.229543	0	0	0	0	0	4.72329	309
Post-Elongation Processing of the Transcript Homo sapiens R-HSA-76044	0	0	0	0	3.04232	0	0	0	0	0	0	0	0	0	1.65697	0	0	0	0	0	4.69929	310
RNA Polymerase II Transcription Termination Homo sapiens R-HSA-73856	0	0	0	0	3.04232	0	0	0	0	0	0	0	0	0	1.65002	0	0	0	0	0	4.69234	311
Cleavage of Growing Transcript in the Termination Region Homo sapiens R-HSA-109688	0	0	0	0	3.04232	0	0	0	0	0	0	0	0	0	1.64296	0	0	0	0	0	4.68528	312
protein ubiquitination (GO:0016567)	0.482187	0	1.54855	0	1.57447	0.819113	0	0	0	0	0	0	0.100793	0	0.145401	0	0	0	0	0	4.67051	313
organelle assembly (GO:0070925)	0.802934	2.51239	0.429796	0	0.911241	0	0	0	0	0	0	0	0	0	0	0	0	0	0	0	4.65636	314
RNA Polymerase III Transcription Initiation From Type 1 Promoter Homo sapiens R-HSA-76061	0	0	0	0	3.01284	0	0	0	0	0	0	0	0	0	1.64106	0	0	0	0	0	4.6539	315
mRNA metabolic process (GO:0016071)	0	0	2.38291	0	1.65687	0	0	0	0	0	0	0	0.430964	0	0.163888	0	0	0	0	0	4.63464	316
Regulation of HSF1-mediated heat shock response Homo sapiens R-HSA-3371453	2.44763	0	0	0	1.2742	0	0	0	0	0	0.34212	0	0	0	0.49263	0	0	0	0	0	4.55658	317
response to UV (GO:0009411)	0	0	3.06274	0	0.625257	0	0	0	0	0	0	0	0.860066	0	0	0	0	0	0	0	4.54806	318
Golgi-to-ER retrograde transport Homo sapiens R-HSA-8856688	0	2.74108	0	0	1.01751	0	0	0	0	0	0	0.45948	0	0	0.325582	0	0	0	0	0	4.54365	319
regulation of cytokinesis (GO:0032465)	0	0	2.15001	0	1.78915	0	0	0	0	0	0	0	0.345272	0	0.257415	0	0	0	0	0	4.54184	320
cullin-RING ubiquitin ligase complex (GO:0031461)	0.617559	0	1.18848	0	1.64863	0	0	0	0	0	0	0	0.324475	0	0.715294	0	0	0	0	0	4.49443	321
regulation of programmed cell death (GO:0043067)	0.910452	1.70167	0.616644	0	1.1849	0	0	0	0	0	0	0	0	0	0.00340944	0	0	0	0	0	4.41707	322
Cellular Senescence Homo sapiens R-HSA-2559583	0	0	1.38921	0	1.70123	0	0	0	0	0	0	0	0.536961	0	0.76451	0	0	0	0	0	4.39191	323
Nonhomologous End-Joining (NHEJ) Homo sapiens R-HSA-5693571	0	0	0	0	2.83468	0	0	0	0	0	0	0	0	0	1.49509	0	0	0	0	0	4.32977	324
Anchoring of the basal body to the plasma membrane Homo sapiens R-HSA-5620912	0	0	1.74499	0	1.26783	0	0	0	0	0	0	0	0.825113	0	0.489683	0	0	0	0	0	4.32762	325
anaphase-promoting complex (GO:0005680)	0	0	0	0	2.80384	0	0	0	0	0	0	0	0	0	1.51624	0	0	0	0	0	4.32008	326
nuclear ubiquitin ligase complex (GO:0000152)	0	0	0	0	2.81208	0	0	0	0	0	0	0	0	0	1.50517	0	0	0	0	0	4.31725	327
3'-5' exonuclease activity (GO:0008408)	0	0	3.53106	0	0	0	0	0	0	0	0	0	0.771013	0	0	0	0	0	0	0	4.30207	328
CHEK1	0	0	1.68525	0	2.25316	0	0	0	0	0	0	0	0.309078	0	0	0	0	0	0	0	4.24749	329
XBP1(S) activates chaperone genes Homo sapiens R-HSA-381038	0	0	0	0	2.77978	0	0	0	0	0	0	0	0	0	1.44635	0	0	0	0	0	4.22614	330
Viral Messenger RNA Synthesis Homo sapiens R-HSA-168325	0	0	0	0	2.74885	0	0	0	0	0	0	0	0	0	1.44497	0	0	0	0	0	4.19382	331
iron-sulfur cluster assembly (GO:0016226)	0	0	0	0	3.13355	0	0	0	0	0	0	0	0	0	1.04898	0	0	0	0	0	4.18253	332
MTOR	1.83877	0	0	0	2.2446	0	0	0	0	0	0	0	0	0	0.0902763	0	0	0	0	0	4.17364	333
Mitochondrial protein import Homo sapiens R-HSA-1268020	0	0	0	0	2.72631	0	0	0	0	0	0	0	0	0	1.43924	0	0	0	0	0	4.16555	334
Mitotic Prometaphase Homo sapiens R-HSA-68877	0	0	0	0	2.71164	0	0	0	0	0	0	0	0	0	1.43543	0	0	0	0	0	4.14707	335
protein glycosylation (GO:0006486)	1.03461	0	0	0	2.44656	0	0	0	0	0	0	0	0	0	0.663017	0	0	0	0	0	4.14419	336
Signaling by Rho GTPases Homo sapiens R-HSA-194315	0.173245	0.78062	1.5252	0	0.816235	0	0	0	0	0	0	0	0.650143	0	0.19857	0	0	0	0	0	4.14402	337
COPI-mediated anterograde transport Homo sapiens R-HSA-6807878	0	3.41663	0	0	0	0	0	0	0	0	0	0.709062	0	0	0	0	0	0	0	0	4.12569	338
IRE1alpha activates chaperones Homo sapiens R-HSA-381070	0	0	0	0	2.67419	0	0	0	0	0	0	0	0	0	1.40858	0	0	0	0	0	4.08277	339
mRNA binding (GO:0003729)	1.74402	0	1.20699	0	1.09852	0	0	0	0	0	0	0	0	0	0	0	0	0	0	0	4.04953	340
regulation of cellular pH (GO:0030641)	0	0	0	0	3.01494	0	0	0	0	0	0	0	0	0	1.00608	0	0	0	0	0	4.02102	341
telomere capping (GO:0016233)	0	0	0	0	3.01626	0	0	0	0	0	0	0	0	0	0.998634	0	0	0	0	0	4.0149	342
histone deubiquitination (GO:0016578)	0	0	0	0	3.01626	0	0	0	0	0	0	0	0	0	0.989679	0	0	0	0	0	4.00594	343
maturation of 5.8S rRNA from tricistronic rRNA transcript (SSU-rRNA, 5.8S rRNA, LSU-rRNA) (GO:0000466)	0	0	0	0	3.01626	0	0	0	0	0	0	0	0	0	0.980536	0	0	0	0	0	3.9968	344
cytosolic transport (GO:0016482)	1.65761	0	1.42405	0	0.888974	0	0	0	0	0	0	0	0.0237191	0	0	0	0	0	0	0	3.99435	345
APC/C:Cdc20 mediated degradation of Cyclin B Homo sapiens R-HSA-174048	0	0	0	0	2.61596	0	0	0	0	0	0	0	0	0	1.37575	0	0	0	0	0	3.99172	346
Abortive elongation of HIV-1 transcript in the absence of Tat Homo sapiens R-HSA-167242	0	0	0	0	2.61596	0	0	0	0	0	0	0	0	0	1.37079	0	0	0	0	0	3.98675	347
regulation of translation (GO:0006417)	0	1.56545	0.931189	0	1.41469	0	0	0	0	0	0	0	0	0	0.0723518	0	0	0	0	0	3.98368	348
RNA Polymerase III Transcription Termination Homo sapiens R-HSA-73980	0	0	0	0	2.61596	0	0	0	0	0	0	0	0	0	1.36577	0	0	0	0	0	3.98173	349
MAPK1	0.826954	0.932994	0.856624	0	0.283137	1.08033	0	0	0	0	0	0	0	0	0	0	0	0	0	0	3.98004	350
RNA 3'-end processing (GO:0031123)	0	0	0	0	2.98937	0	0	0	0	0	0	0	0	0	0.989117	0	0	0	0	0	3.97849	351
positive regulation of apoptotic signaling pathway (GO:2001235)	1.88389	0	0	0	1.82088	0	0	0	0	0	0	0	0	0	0.262278	0	0	0	0	0	3.96705	352
DNA-templated transcription, elongation (GO:0006354)	0	0	2.15733	0	1.39526	0	0	0	0	0	0	0	0.347136	0	0.0640119	0	0	0	0	0	3.96374	353
mitotic nuclear division (GO:0140014)	0	0	0	0	2.95688	0	0	0	0	0	0	0	0	0	0.973332	0	0	0	0	0	3.93021	354
chromosome (GO:0005694)	0	0	0	0	2.56845	0	0	0	0	0	0	0	0	0	1.33409	0	0	0	0	0	3.90254	355
nuclear matrix (GO:0016363)	0	0	2.64784	0	0	0	0	0	0	0	0	0	1.25378	0	0	0	0	0	0	0	3.90163	356
positive regulation of type I interferon production (GO:0032481)	0	0	0	0	2.93763	0	0	0	0	0	0	0	0	0	0.962194	0	0	0	0	0	3.89982	357
proteasomal protein catabolic process (GO:0010498)	0.35426	0	1.90655	0	1.33651	0	0	0	0	0	0	0	0.251799	0	0.0486443	0	0	0	0	0	3.89776	358
Base excision repair Homo sapiens hsa03410	0	0	0	0	2.62286	0	0	0	0	0	0	0	0	0	1.23518	0	0	0	0	0	3.85804	359
cilium assembly (GO:0060271)	0.359297	2.09384	0.782288	0	0.612879	0	0	0	0	0	0	0	0	0	0	0	0	0	0	0	3.8483	360
Recruitment and ATM-mediated phosphorylation of repair and signaling proteins at DNA double strand breaks Homo sapiens R-HSA-5693565	0	0	0	0	2.52549	0	0	0	0	0	0	0	0	0	1.31393	0	0	0	0	0	3.83942	361
rRNA modification in the nucleus Homo sapiens R-HSA-6790901	0	0	0	0	2.52549	0	0	0	0	0	0	0	0	0	1.30459	0	0	0	0	0	3.83008	362
Eukaryotic Transcription Initiation Homo sapiens WP405	0	0	0	0	2.62829	0	0	0	0	0	0	0	0	0	1.1639	0	0	0	0	0	3.79218	363
DNA Double Strand Break Response Homo sapiens R-HSA-5693606	0	0	0	0	2.47832	0	0	0	0	0	0	0	0	0	1.2759	0	0	0	0	0	3.75422	364
APC-Cdc20 mediated degradation of Nek2A Homo sapiens R-HSA-179409	0	0	0	0	2.44807	0	0	0	0	0	0	0	0	0	1.25902	0	0	0	0	0	3.70709	365
centriolar satellite (GO:0034451)	0	0	0	0	2.44807	0	0	0	0	0	0	0	0	0	1.24589	0	0	0	0	0	3.69397	366
ERAD pathway (GO:0036503)	0	0	0	0	2.82254	0	0	0	0	0	0	0	0	0	0.870591	0	0	0	0	0	3.69313	367
trans-Golgi network (GO:0005802)	1.25529	0	0.785987	0	1.01789	0	0	0	0	0	0.21874	0	0.0811349	0	0.33234	0	0	0	0	0	3.69138	368
RNA Polymerase III Transcription Initiation Homo sapiens R-HSA-76046	0	0	0	0	2.42453	0	0	0	0	0	0	0	0	0	1.25267	0	0	0	0	0	3.6772	369
ubiquitin binding (GO:0043130)	0	0	0	0	2.93763	0	0	0	0	0	0	0	0	0	0.721648	0	0	0	0	0	3.65927	370
ATPase regulator activity (GO:0060590)	3.20393	0	0	0	0	0	0	0	0	0	0.443887	0	0	0	0	0	0	0	0	0	3.64782	371
Late Phase of HIV Life Cycle Homo sapiens R-HSA-162599	0	0	1.29779	0	1.33678	0	0	0	0	0	0	0	0.47103	0	0.530488	0	0	0	0	0	3.63609	372
deoxyribonuclease activity (GO:0004536)	0	0	0	0	2.84664	0	0	0	0	0	0	0	0	0	0.785565	0	0	0	0	0	3.63221	373
cofactor biosynthetic process (GO:0051188)	0	0	0	0	2.76889	0	0	0	0	0	0	0	0	0	0.839216	0	0	0	0	0	3.60811	374
snoRNA binding (GO:0030515)	0	0	0	0	2.84664	0	0	0	0	0	0	0	0	0	0.739808	0	0	0	0	0	3.58645	375
Autodegradation of Cdh1 by Cdh1:APC/C Homo sapiens R-HSA-174084	0	0	0	0	2.34338	0	0	0	0	0	0	0	0	0	1.18807	0	0	0	0	0	3.53145	376
rRNA modification (GO:0000154)	0	0	0	0	2.70715	0	0	0	0	0	0	0	0	0	0.798668	0	0	0	0	0	3.50582	377
kinase binding (GO:0019900)	0.296596	0	0.919233	0	1.92035	0	0	0	0	0	0	0	0	0	0.350639	0	0	0	0	0	3.48682	378
substantia nigra development (GO:0021762)	0	0	0	0	2.68762	0	0	0	0	0	0	0	0	0	0.792703	0	0	0	0	0	3.48032	379
polyubiquitin modification-dependent protein binding (GO:0031593)	0	0	0	0	2.68762	0	0	0	0	0	0	0	0	0	0.772668	0	0	0	0	0	3.46028	380
telomeric DNA binding (GO:0042162)	0	0	0	0	2.69437	0	0	0	0	0	0	0	0	0	0.747238	0	0	0	0	0	3.44161	381
termination of RNA polymerase II transcription (GO:0006369)	0	0	0	0	2.6502	0	0	0	0	0	0	0	0	0	0.77488	0	0	0	0	0	3.42508	382
regulation of intracellular pH (GO:0051453)	0	0	0	0	2.62829	0	0	0	0	0	0	0	0	0	0.777794	0	0	0	0	0	3.40608	383
fibroblast growth factor receptor signaling pathway (GO:0008543)	0	0	2.12668	0	0.944692	0	0	0	0	0	0	0	0.327339	0	0	0	0	0	0	0	3.39871	384
bicarbonate transmembrane transporter activity (GO:0015106)	0	0	0	0	2.70715	0	0	0	0	0	0	0	0	0	0.687471	0	0	0	0	0	3.39462	385
tubulin binding (GO:0015631)	1.00031	1.28326	0	0	1.10946	0	0	0	0	0	0	0	0	0	0	0	0	0	0	0	3.39303	386
positive regulation of cell cycle G1/S phase transition (GO:1902808)	0	0	0	0	2.61596	0	0	0	0	0	0	0	0	0	0.77146	0	0	0	0	0	3.38742	387
ER to Golgi vesicle-mediated transport (GO:0006888)	0	2.50744	0	0	0.840016	0	0	0	0	0	0	0	0	0	0	0	0	0	0	0	3.34745	388
Disease Homo sapiens R-HSA-1643685	0.238295	0.457188	0.785651	0	1.11244	0.229671	0	0	0	0	0	0	0.129877	0	0.393129	0	0	0	0	0	3.34625	389
RNA Polymerase III Transcription Initiation From Type 3 Promoter Homo sapiens R-HSA-76071	0	0	0	0	2.22652	0	0	0	0	0	0	0	0	0	1.09874	0	0	0	0	0	3.32526	390
regulation of cellular response to stress (GO:0080135)	2.50675	0	0	0	0.814365	0	0	0	0	0	0	0	0	0	0	0	0	0	0	0	3.32112	391
polysomal ribosome (GO:0042788)	0	0	0	0	2.22652	0	0	0	0	0	0	0	0	0	1.08234	0	0	0	0	0	3.30886	392
transcription elongation from RNA polymerase II promoter (GO:0006368)	0	0	1.7804	0	1.31169	0	0	0	0	0	0	0	0.179784	0	0.0287412	0	0	0	0	0	3.30061	393
Regulation of APC/C activators between G1/S and early anaphase Homo sapiens R-HSA-176408	0	0	0	0	2.20829	0	0	0	0	0	0	0	0	0	1.08805	0	0	0	0	0	3.29634	394
nuclear DNA-directed RNA polymerase complex (GO:0055029)	0	0	0	0	2.21225	0	0	0	0	0	0	0	0	0	1.08143	0	0	0	0	0	3.29368	395
Generic Transcription Pathway Homo sapiens R-HSA-212436	0.0296588	0.335725	1.77703	0	0.311704	0	0	0	0	0	0	0	0.835381	0	0	0	0	0	0	0	3.2895	396
APC/C:Cdc20 mediated degradation of Securin Homo sapiens R-HSA-174154	0	0	0	0	2.17745	0	0	0	0	0	0	0	0	0	1.0683	0	0	0	0	0	3.24575	397
Cytosolic DNA-sensing pathway Homo sapiens hsa04623	0	0	0	0	2.25853	0	0	0	0	0	0	0	0	0	0.967749	0	0	0	0	0	3.22628	398
trans-Golgi network membrane (GO:0032588)	1.69212	0	0	0	0.817101	0	0	0	0	0	0.505182	0	0	0	0.205192	0	0	0	0	0	3.21959	399
maturation of SSU-rRNA (GO:0030490)	0	0	0	0	2.51497	0	0	0	0	0	0	0	0	0	0.699243	0	0	0	0	0	3.21422	400
negative regulation of ubiquitin-protein ligase activity involved in mitotic cell cycle (GO:0051436)	0	0	0	0	2.51976	0	0	0	0	0	0	0	0	0	0.692749	0	0	0	0	0	3.21251	401
Retinoblastoma (RB) in Cancer Homo sapiens WP2446	0	0	0	0	2.31897	0	0	0	0	0	0	0	0	0	0.882604	0	0	0	0	0	3.20157	402
Lysosome Homo sapiens hsa04142	0	0	0	0	2.21417	0	0	0	0	0	0	0	0	0	0.977749	0	0	0	0	0	3.19192	403
RNA Polymerase III Transcription Homo sapiens R-HSA-74158	0	0	0	0	2.13897	0	0	0	0	0	0	0	0	0	1.04064	0	0	0	0	0	3.17962	404
RNA Polymerase III Abortive And Retractive Initiation Homo sapiens R-HSA-749476	0	0	0	0	2.13897	0	0	0	0	0	0	0	0	0	1.03707	0	0	0	0	0	3.17604	405
regulation of mitotic spindle organization (GO:0060236)	0	0	0	0	2.48811	0	0	0	0	0	0	0	0	0	0.683376	0	0	0	0	0	3.17149	406
anatomical structure homeostasis (GO:0060249)	0	0	0	0	2.48811	0	0	0	0	0	0	0	0	0	0.677913	0	0	0	0	0	3.16602	407
regulation of ubiquitin-protein ligase activity involved in mitotic cell cycle (GO:0051439)	0	0	0	0	2.47805	0	0	0	0	0	0	0	0	0	0.684039	0	0	0	0	0	3.16209	408
Purine metabolism Homo sapiens hsa00230	0	0	1.23536	0	1.42648	0	0	0	0	0	0	0	0.130225	0	0.357551	0	0	0	0	0	3.14962	409
ubiquitin protein ligase binding (GO:0031625)	0.810704	0	1.10839	0	1.2247	0	0	0	0	0	0	0	0	0	0.00247073	0	0	0	0	0	3.14626	410
endodeoxyribonuclease activity (GO:0004520)	0	0	0	0	2.48811	0	0	0	0	0	0	0	0	0	0.657485	0	0	0	0	0	3.1456	411
Purine metabolism Mus musculus WP2185	0	0	1.4226	0	1.43041	0	0	0	0	0	0	0	0.0831441	0	0.187869	0	0	0	0	0	3.12402	412
DNA-directed 5'-3' RNA polymerase activity (GO:0003899)	0	0	0	0	2.42453	0	0	0	0	0	0	0	0	0	0.685673	0	0	0	0	0	3.1102	413
regulation of ubiquitin protein ligase activity (GO:1904666)	0	0	0	0	2.42453	0	0	0	0	0	0	0	0	0	0.661186	0	0	0	0	0	3.08571	414
RNA transport Homo sapiens hsa03013	0.675493	0	1.27438	0	0.936896	0	0	0	0	0	0	0	0.14994	0	0.03823	0	0	0	0	0	3.07494	415
regulation of phosphorylation (GO:0042325)	0	0	1.41075	0	1.52091	0	0	0	0	0	0	0	0.014679	0	0.126956	0	0	0	0	0	3.0733	416
ribonucleoprotein complex assembly (GO:0022618)	0	0	1.44538	0	1.46659	0	0	0	0	0	0	0	0.0429019	0	0.112875	0	0	0	0	0	3.06774	417
nuclear periphery (GO:0034399)	0	0	2.12668	0	0	0	0	0	0	0	0	0	0.939743	0	0	0	0	0	0	0	3.06642	418
protein deubiquitination (GO:0016579)	1.30965	0	0.669482	0	1.08647	0	0	0	0	0	0	0	0	0	0	0	0	0	0	0	3.06561	419
Cyclin A:Cdk2-associated events at S phase entry Homo sapiens R-HSA-69656	0	0	0	0	2.06238	0	0	0	0	0	0	0	0	0	0.984896	0	0	0	0	0	3.04727	420
Golgi membrane (GO:0000139)	0.713215	1.6121	0.16087	0	0.217488	0	0	0	0	0	0	0.324497	0	0	0	0	0	0	0	0	3.02817	421
RHO GTPases Activate Formins Homo sapiens R-HSA-5663220	0	0	0	0	2.03805	0	0	0	0	0	0	0	0	0	0.970626	0	0	0	0	0	3.00867	422
Tat-mediated HIV elongation arrest and recovery Homo sapiens R-HSA-167243	0	0	0	0	2.03418	0	0	0	0	0	0	0	0	0	0.973337	0	0	0	0	0	3.00751	423
Resolution of Sister Chromatid Cohesion Homo sapiens R-HSA-2500257	0	0	0	0	2.03098	0	0	0	0	0	0	0	0	0	0.973389	0	0	0	0	0	3.00436	424
Pausing and recovery of Tat-mediated HIV elongation Homo sapiens R-HSA-167238	0	0	0	0	2.03418	0	0	0	0	0	0	0	0	0	0.970059	0	0	0	0	0	3.00424	425
spliceosomal tri-snRNP complex (GO:0097526)	0	0	0	0	2.03418	0	0	0	0	0	0	0	0	0	0.953044	0	0	0	0	0	2.98722	426
antigen processing and presentation of exogenous peptide antigen via MHC class II (GO:0019886)	0	2.98407	0	0	0	0	0	0	0	0	0	0	0	0	0	0	0	0	0	0	2.98407	427
antigen processing and presentation of exogenous peptide antigen (GO:0002478)	0	2.98407	0	0	0	0	0	0	0	0	0	0	0	0	0	0	0	0	0	0	2.98407	428
mitotic spindle (GO:0072686)	0	0	0	0	2.03668	0	0	0	0	0	0	0	0	0	0.943649	0	0	0	0	0	2.98033	429
ATM Signaling Pathway Homo sapiens WP2516	0	0	0	0	2.19217	0	0	0	0	0	0	0	0	0	0.782134	0	0	0	0	0	2.9743	430
antigen processing and presentation of peptide antigen via MHC class II (GO:0002495)	0	2.96406	0	0	0	0	0	0	0	0	0	0	0	0	0	0	0	0	0	0	2.96406	431
lysosome (GO:0005764)	0.427172	1.29589	0.667196	0	0.36717	0	0	0	0	0	0	0.137917	0.0134964	0	0.0338054	0	0	0	0	0	2.94265	432
Cdc20:Phospho-APC/C mediated degradation of Cyclin A Homo sapiens R-HSA-174184	0	0	0	0	1.98972	0	0	0	0	0	0	0	0	0	0.951153	0	0	0	0	0	2.94087	433
APC/C:Cdh1 mediated degradation of Cdc20 and other APC/C:Cdh1 targeted proteins in late mitosis/early G1 Homo sapiens R-HSA-174178	0	0	0	0	1.98972	0	0	0	0	0	0	0	0	0	0.94804	0	0	0	0	0	2.93776	434
Chromatin modifying enzymes Homo sapiens R-HSA-3247509	0.6234	0	0.844367	0	0.992309	0	0	0	0	0	0	0	0.164826	0	0.310045	0	0	0	0	0	2.93495	435
Chromatin organization Homo sapiens R-HSA-4839726	0.6234	0	0.844367	0	0.992309	0	0	0	0	0	0	0	0.163467	0	0.308677	0	0	0	0	0	2.93222	436
DNA strand elongation Homo sapiens R-HSA-69190	0	0	0	0	1.97549	0	0	0	0	0	0	0	0	0	0.952166	0	0	0	0	0	2.92765	437
Elongation arrest and recovery Homo sapiens R-HSA-112387	0	0	0	0	1.97549	0	0	0	0	0	0	0	0	0	0.94916	0	0	0	0	0	2.92465	438
positive regulation of cell cycle arrest (GO:0071158)	0	0	2.03701	0	0.570967	0	0	0	0	0	0	0	0.31596	0	0	0	0	0	0	0	2.92394	439
Pausing and recovery of HIV elongation Homo sapiens R-HSA-167290	0	0	0	0	1.97549	0	0	0	0	0	0	0	0	0	0.946134	0	0	0	0	0	2.92162	440
DNA damage response, signal transduction by p53 class mediator (GO:0030330)	0	0	2.03701	0	0.570967	0	0	0	0	0	0	0	0.31146	0	0	0	0	0	0	0	2.91944	441
HIV elongation arrest and recovery Homo sapiens R-HSA-167287	0	0	0	0	1.97549	0	0	0	0	0	0	0	0	0	0.943086	0	0	0	0	0	2.91857	442
chromatin assembly (GO:0031497)	0	0	2.46327	0	0	0	0	0	0	0	0	0	0.436683	0	0	0	0	0	0	0	2.89995	443
APC:Cdc20 mediated degradation of cell cycle proteins prior to satisfation of the cell cycle checkpoint Homo sapiens R-HSA-179419	0	0	0	0	1.95453	0	0	0	0	0	0	0	0	0	0.940099	0	0	0	0	0	2.89463	444
ciliary basal body-plasma membrane docking (GO:0097711)	0	0	1.76257	0	0.944622	0	0	0	0	0	0	0	0.18508	0	0	0	0	0	0	0	2.89227	445
protein polyubiquitination (GO:0000209)	0.375808	0	0.551188	0	1.73607	0	0	0	0	0	0	0	0	0	0.215763	0	0	0	0	0	2.87883	446
ATP synthesis coupled proton transport (GO:0015986)	0	0	0	0	2.29678	0	0	0	0	0	0	0	0	0	0.557437	0	0	0	0	0	2.85422	447
large ribosomal subunit (GO:0015934)	0	0	0	0	1.95453	0	0	0	0	0	0	0	0	0	0.884978	0	0	0	0	0	2.83951	448
Formation of the HIV-1 Early Elongation Complex Homo sapiens R-HSA-167158	0	0	0	0	1.91921	0	0	0	0	0	0	0	0	0	0.913498	0	0	0	0	0	2.83271	449
Formation of the Early Elongation Complex Homo sapiens R-HSA-113418	0	0	0	0	1.91921	0	0	0	0	0	0	0	0	0	0.910612	0	0	0	0	0	2.82982	450
SCF(Skp2)-mediated degradation of p27/p21 Homo sapiens R-HSA-187577	0	0	0	0	1.91612	0	0	0	0	0	0	0	0	0	0.913268	0	0	0	0	0	2.82938	451
negative regulation of ubiquitin protein ligase activity (GO:1904667)	0	0	0	0	2.28162	0	0	0	0	0	0	0	0	0	0.546921	0	0	0	0	0	2.82854	452
Alzheimers Disease Mus musculus WP2075	1.95455	0	0	0	0.703652	0	0	0	0	0	0.159162	0	0	0	0	0	0	0	0	0	2.81736	453
spliceosomal snRNP complex (GO:0097525)	0	0	0	0	1.91612	0	0	0	0	0	0	0	0	0	0.868841	0	0	0	0	0	2.78496	454
integral component of mitochondrial inner membrane (GO:0031305)	0	0	0	0	1.91921	0	0	0	0	0	0	0	0	0	0.860942	0	0	0	0	0	2.78015	455
APC/C:Cdc20 mediated degradation of mitotic proteins Homo sapiens R-HSA-176409	0	0	0	0	1.88633	0	0	0	0	0	0	0	0	0	0.889156	0	0	0	0	0	2.77548	456
nucleoside-triphosphatase activity (GO:0017111)	0.793871	0	0.464783	0	1.40492	0	0	0	0	0	0	0	0	0	0.0681234	0	0	0	0	0	2.7317	457
MAPK3	0.501403	0	1.40243	0	0.618695	0	0	0	0	0	0	0	0.202351	0	0	0	0	0	0	0	2.72488	458
Activation of APC/C and APC/C:Cdc20 mediated degradation of mitotic proteins Homo sapiens R-HSA-176814	0	0	0	0	1.85327	0	0	0	0	0	0	0	0	0	0.867236	0	0	0	0	0	2.72051	459
SUMOylation of DNA damage response and repair proteins Homo sapiens R-HSA-3108214	0	0	0	0	1.85327	0	0	0	0	0	0	0	0	0	0.864479	0	0	0	0	0	2.71775	460
PRKCD	1.90273	0	0	0	0.814365	0	0	0	0	0	0	0	0	0	0	0	0	0	0	0	2.7171	461
regulation of viral transcription (GO:0046782)	0	0	0	0	2.19217	0	0	0	0	0	0	0	0	0	0.479976	0	0	0	0	0	2.67214	462
cellular response to fibroblast growth factor stimulus (GO:0044344)	0	0	1.79848	0	0.678842	0	0	0	0	0	0	0	0.187561	0	0	0	0	0	0	0	2.66488	463
Fanconi Anemia Pathway Homo sapiens R-HSA-6783310	0	0	0	0	1.81329	0	0	0	0	0	0	0	0	0	0.840781	0	0	0	0	0	2.65407	464
Resolution of Abasic Sites (AP sites) Homo sapiens R-HSA-73933	0	0	0	0	1.81329	0	0	0	0	0	0	0	0	0	0.838109	0	0	0	0	0	2.65139	465
protein modification by small protein removal (GO:0070646)	0.957791	0	0.649765	0	1.04175	0	0	0	0	0	0	0	0	0	0	0	0	0	0	0	2.6493	466
Base Excision Repair Homo sapiens R-HSA-73884	0	0	0	0	1.81329	0	0	0	0	0	0	0	0	0	0.83542	0	0	0	0	0	2.6487	467
positive regulation of cellular protein localization (GO:1903829)	0	0	0	0	2.17745	0	0	0	0	0	0	0	0	0	0.469621	0	0	0	0	0	2.64707	468
MAPK14	0.935885	0	0.774581	0	0.91712	0	0	0	0	0	0	0	0	0	0	0	0	0	0	0	2.62759	469
small-subunit processome (GO:0032040)	0	0	0	0	1.81329	0	0	0	0	0	0	0	0	0	0.807403	0	0	0	0	0	2.62069	470
RNA polymerase II transcribes snRNA genes Homo sapiens R-HSA-6807505	0	0	0	0	1.78915	0	0	0	0	0	0	0	0	0	0.824566	0	0	0	0	0	2.61371	471
PML body (GO:0016605)	0	0	0	0	1.80439	0	0	0	0	0	0	0	0	0	0.808268	0	0	0	0	0	2.61266	472
EGFR1 Signaling Pathway Mus musculus WP572	0	0	0	0	0.227094	2.12247	0	0	0	0	0	0	0	0	0	0.260141	0	0	0	0	2.60971	473
CSNK2A2	0.607116	0	0.541891	0	1.45013	0	0	0	0	0	0	0	0	0	0	0	0	0	0	0	2.59913	474
negative regulation of cell death (GO:0060548)	0	0	0	0	2.1377	0	0	0	0	0	0	0	0	0	0.451069	0	0	0	0	0	2.58877	475
perinuclear region of cytoplasm (GO:0048471)	0.262588	0	1.13378	0	0.734243	0	0	0	0	0	0	0	0.297363	0	0.160455	0	0	0	0	0	2.58843	476
telomere organization (GO:0032200)	0	0	0	0	2.13897	0	0	0	0	0	0	0	0	0	0.448181	0	0	0	0	0	2.58715	477
bicarbonate transport (GO:0015701)	0	0	0	0	2.13897	0	0	0	0	0	0	0	0	0	0.443985	0	0	0	0	0	2.58296	478
translation factor activity, RNA binding (GO:0008135)	0	0	0	0	2.13825	0	0	0	0	0	0	0	0	0	0.438898	0	0	0	0	0	2.57714	479
cadherin binding (GO:0045296)	0.902195	0	0.266651	0	1.33842	0	0	0	0	0	0	0	0	0	0.0554992	0	0	0	0	0	2.56277	480
polysome (GO:0005844)	0	0	0	0	1.76892	0	0	0	0	0	0	0	0	0	0.791679	0	0	0	0	0	2.56059	481
positive regulation of ubiquitin protein ligase activity (GO:1904668)	0	0	0	0	2.1034	0	0	0	0	0	0	0	0	0	0.45248	0	0	0	0	0	2.55588	482
chromosome, centromeric region (GO:0000775)	0	0	0	0	1.76983	0	0	0	0	0	0	0	0	0	0.783253	0	0	0	0	0	2.55308	483
negative regulation of cell proliferation (GO:0008285)	0.643808	0.794224	0.681782	0	0.427387	0	0	0	0	0	0	0	0	0	0	0	0	0	0	0	2.5472	484
activation of GTPase activity (GO:0090630)	1.71207	0	0	0	0.83416	0	0	0	0	0	0	0	0	0	0	0	0	0	0	0	2.54623	485
5'-3' RNA polymerase activity (GO:0034062)	0	0	0	0	2.09545	0	0	0	0	0	0	0	0	0	0.432312	0	0	0	0	0	2.52776	486
regulation of posttranscriptional gene silencing (GO:0060147)	0	0	0	0	2.07871	0	0	0	0	0	0	0	0	0	0.435344	0	0	0	0	0	2.51405	487
regulation of gene silencing by RNA (GO:0060966)	0	0	0	0	2.07871	0	0	0	0	0	0	0	0	0	0.431583	0	0	0	0	0	2.51029	488
snRNP Assembly Homo sapiens R-HSA-191859	0	0	0	0	1.72969	0	0	0	0	0	0	0	0	0	0.78053	0	0	0	0	0	2.51022	489
Metabolism of non-coding RNA Homo sapiens R-HSA-194441	0	0	0	0	1.72969	0	0	0	0	0	0	0	0	0	0.777998	0	0	0	0	0	2.50769	490
microtubule organizing center part (GO:0044450)	0	0	0	0	1.73533	0	0	0	0	0	0	0	0	0	0.767235	0	0	0	0	0	2.50256	491
Fluoropyrimidine Activity Homo sapiens WP1601	0	0	0	0	1.91921	0	0	0	0	0	0	0	0	0	0.534004	0	0	0	0	0	2.45322	492
Nuclear Envelope Breakdown Homo sapiens R-HSA-2980766	0	0	0	0	1.6907	0	0	0	0	0	0	0	0	0	0.756428	0	0	0	0	0	2.44713	493
DNA-templated transcription, initiation (GO:0006352)	0	0	1.14359	0	1.26738	0	0	0	0	0	0	0	0	0	0.0249335	0	0	0	0	0	2.4359	494
mitochondrial matrix (GO:0005759)	0.172533	0	0.278282	0	1.39859	0	0	0	0	0	0	0	0	0	0.548596	0	0	0	0	0	2.398	495
positive regulation of I-kappaB kinase/NF-kappaB signaling (GO:0043123)	0	0	0	0	2.01134	0	0	0	0	0	0	0	0	0	0.379066	0	0	0	0	0	2.39041	496
RNA degradation Homo sapiens hsa03018	0	0	0	0	1.78915	0	0	0	0	0	0	0	0	0	0.601035	0	0	0	0	0	2.39018	497
DNA replication Homo sapiens hsa03030	0	0	0	0	1.76337	0	0	0	0	0	0	0	0	0	0.618717	0	0	0	0	0	2.38208	498
regulation of type I interferon production (GO:0032479)	0	0	0	0	2.00423	0	0	0	0	0	0	0	0	0	0.37559	0	0	0	0	0	2.37982	499
N-Glycan biosynthesis Homo sapiens hsa00510	0	0	0	0	1.76983	0	0	0	0	0	0	0	0	0	0.603993	0	0	0	0	0	2.37382	500
positive regulation of viral process (GO:0048524)	0	0	0	0	1.98957	0	0	0	0	0	0	0	0	0	0.378651	0	0	0	0	0	2.36822	501
IRE1-mediated unfolded protein response (GO:0036498)	0	0	0	0	1.99534	0	0	0	0	0	0	0	0	0	0.370305	0	0	0	0	0	2.36565	502
mitotic nuclear envelope disassembly (GO:0007077)	0	0	0	0	1.98957	0	0	0	0	0	0	0	0	0	0.375163	0	0	0	0	0	2.36473	503
ribosomal small subunit biogenesis (GO:0042274)	0	0	0	0	1.98957	0	0	0	0	0	0	0	0	0	0.371646	0	0	0	0	0	2.36121	504
positive regulation of cytokine production (GO:0001819)	0	1.51332	0	0	0.840546	0	0	0	0	0	0	0	0	0	0	0	0	0	0	0	2.35387	505
Estrogen signalling Mus musculus WP1244	0	0	0	0	1.85327	0	0	0	0	0	0	0	0	0	0.491543	0	0	0	0	0	2.34481	506
ATP biosynthetic process (GO:0006754)	0	0	0	0	1.97549	0	0	0	0	0	0	0	0	0	0.368034	0	0	0	0	0	2.34352	507
Cyclin E associated events during G1/S transition Homo sapiens R-HSA-69202	0	0	0	0	1.60351	0	0	0	0	0	0	0	0	0	0.697572	0	0	0	0	0	2.30108	508
Integrated Cancer Pathway Homo sapiens WP1971	0	0	0	0	1.81116	0	0	0	0	0	0	0	0	0	0.47171	0	0	0	0	0	2.28287	509
Golgi subcompartment (GO:0098791)	0.570013	1.06499	0.118632	0	0.326555	0	0	0	0	0	0	0.171528	0	0	0.0196423	0	0	0	0	0	2.27136	510
Immune System Homo sapiens R-HSA-168256	0.247863	1.70085	0.109177	0	0.0231271	0.0317683	0	0	0	0	0	0.139412	0	0	0	0	0	0	0	0	2.2522	511
cytosolic large ribosomal subunit (GO:0022625)	0	0	0	0	1.57265	0	0	0	0	0	0	0	0	0	0.679186	0	0	0	0	0	2.25183	512
exonucleolytic nuclear-transcribed mRNA catabolic process involved in deadenylation-dependent decay (GO:0043928)	0	0	0	0	1.91921	0	0	0	0	0	0	0	0	0	0.321977	0	0	0	0	0	2.24119	513
negative regulation of cellular process (GO:0048523)	0.552047	0.882563	0.490493	0	0.299293	0	0	0	0	0	0	0	0	0	0	0	0	0	0	0	2.2244	514
Primary Focal Segmental Glomerulosclerosis FSGS Mus musculus WP2573	2.08105	0	0	0	0	0	0	0	0	0	0.139536	0	0	0	0	0	0	0	0	0	2.22058	515
negative regulation of autophagy (GO:0010507)	0	0	0	0	1.89763	0	0	0	0	0	0	0	0	0	0.320134	0	0	0	0	0	2.21776	516
cellular response to starvation (GO:0009267)	0	0	1.58147	0	0.519565	0	0	0	0	0	0	0	0.114196	0	0	0	0	0	0	0	2.21523	517
mitotic spindle assembly (GO:0090307)	0	0	0	0	1.89763	0	0	0	0	0	0	0	0	0	0.316905	0	0	0	0	0	2.21453	518
nuclear envelope disassembly (GO:0051081)	0	0	0	0	1.89763	0	0	0	0	0	0	0	0	0	0.313652	0	0	0	0	0	2.21128	519
Signaling by FGFR2 Homo sapiens R-HSA-5654738	0.30313	0	1.23885	0	0.243163	0	0	0	0	0	0	0	0.425225	0	0	0	0	0	0	0	2.21037	520
mitotic spindle organization (GO:0007052)	0	0	0	0	1.88633	0	0	0	0	0	0	0	0	0	0.31838	0	0	0	0	0	2.20471	521
Integrated Breast Cancer Pathway Homo sapiens WP1984	0	0	1.01877	0	1.17834	0	0	0	0	0	0	0	0	0	0	0	0	0	0	0	2.19711	522
Protein processing in endoplasmic reticulum Homo sapiens hsa04141	0.696045	0	0	0	1.24625	0	0	0	0	0	0	0	0	0	0.241781	0	0	0	0	0	2.18408	523
vesicle-mediated transport (GO:0016192)	0.647248	0.970824	0.507998	0	0.049747	0	0	0	0	0	0	0	0	0	0	0	0	0	0	0	2.17582	524
Regulation of mRNA stability by proteins that bind AU-rich elements Homo sapiens R-HSA-450531	0	0	0	0	1.53008	0	0	0	0	0	0	0	0	0	0.642056	0	0	0	0	0	2.17214	525
regulation of transcription from RNA polymerase II promoter (GO:0006357)	0.0573961	0.0213086	0.538066	0	0.0788281	0.01958	0	1.33241	0.123275	0	0	0	0	0	0	0	0	0	0	0	2.17087	526
nucleolar part (GO:0044452)	0	0	0	0	1.52254	0	0	0	0	0	0	0	0	0	0.636632	0	0	0	0	0	2.15917	527
phosphorylation (GO:0016310)	0.0750658	1.06455	0.59079	0	0.425824	0	0	0	0	0	0	0	0	0	0	0	0	0	0	0	2.15623	528
regulation of macroautophagy (GO:0016241)	0	0	1.45112	0	0.651837	0	0	0	0	0	0	0	0.0464943	0	0	0	0	0	0	0	2.14945	529
peptidyl-lysine modification (GO:0018205)	1.21171	0	0	0	0.935164	0	0	0	0	0	0	0	0	0	0	0	0	0	0	0	2.14687	530
mitochondrial transport (GO:0006839)	0	0	1.21754	0	0.917663	0	0	0	0	0	0	0	0	0	0	0	0	0	0	0	2.1352	531
Signaling by FGFR Homo sapiens R-HSA-190236	0.290652	0	1.207	0	0.227051	0	0	0	0	0	0	0	0.40252	0	0	0	0	0	0	0	2.12722	532
Homologous DNA Pairing and Strand Exchange Homo sapiens R-HSA-5693579	0	0	0	0	1.49964	0	0	0	0	0	0	0	0	0	0.613804	0	0	0	0	0	2.11345	533
CDK1	0.695519	0	0.436914	0	0.964766	0	0	0	0	0	0	0	0	0	0	0	0	0	0	0	2.0972	534
Primary Focal Segmental Glomerulosclerosis FSGS Homo sapiens WP2572	1.97894	0	0	0	0	0	0	0	0	0	0.116608	0	0	0	0	0	0	0	0	0	2.09555	535
inorganic anion transmembrane transporter activity (GO:0015103)	0	0	0	0	1.81116	0	0	0	0	0	0	0	0	0	0.281565	0	0	0	0	0	2.09273	536
mitochondrial intermembrane space (GO:0005758)	0	0	0	0	1.47826	0	0	0	0	0	0	0	0	0	0.61426	0	0	0	0	0	2.09252	537
kinase activity (GO:0016301)	0	1.1448	0.825601	0	0.12208	0	0	0	0	0	0	0	0	0	0	0	0	0	0	0	2.09248	538
Endocytosis Homo sapiens hsa04144	0.465586	0	0.951104	0	0.671861	0	0	0	0	0	0	0	0	0	0	0	0	0	0	0	2.08855	539
Meiotic synapsis Homo sapiens R-HSA-1221632	0	0	0	0	1.47826	0	0	0	0	0	0	0	0	0	0.609544	0	0	0	0	0	2.08781	540
positive regulation of ubiquitin-protein ligase activity involved in regulation of mitotic cell cycle transition (GO:0051437)	0	0	0	0	1.82088	0	0	0	0	0	0	0	0	0	0.265347	0	0	0	0	0	2.08623	541
intrinsic apoptotic signaling pathway in response to DNA damage (GO:0008630)	0	0	0	0	1.81116	0	0	0	0	0	0	0	0	0	0.264704	0	0	0	0	0	2.07587	542
nuclear-transcribed mRNA catabolic process, exonucleolytic (GO:0000291)	0	0	0	0	1.81329	0	0	0	0	0	0	0	0	0	0.260796	0	0	0	0	0	2.07408	543
regulation of mitochondrion organization (GO:0010821)	0	0	0	0	1.81116	0	0	0	0	0	0	0	0	0	0.261699	0	0	0	0	0	2.07286	544
tumor necrosis factor-mediated signaling pathway (GO:0033209)	0	0	0	0	1.80631	0	0	0	0	0	0	0	0	0	0.265799	0	0	0	0	0	2.07211	545
Formation of HIV-1 elongation complex containing HIV-1 Tat Homo sapiens R-HSA-167200	0	0	0	0	1.46084	0	0	0	0	0	0	0	0	0	0.598365	0	0	0	0	0	2.0592	546
Tat-mediated elongation of the HIV-1 transcript Homo sapiens R-HSA-167246	0	0	0	0	1.46084	0	0	0	0	0	0	0	0	0	0.596292	0	0	0	0	0	2.05713	547
HIV Transcription Elongation Homo sapiens R-HSA-167169	0	0	0	0	1.46084	0	0	0	0	0	0	0	0	0	0.594209	0	0	0	0	0	2.05505	548
TNF-alpha NF-kB Signaling Pathway Mus musculus WP246	0	0	0	0	1.68556	0	0	0	0	0	0	0	0	0	0.3673	0	0	0	0	0	2.05286	549
snRNA binding (GO:0017069)	0	0	0	0	1.76337	0	0	0	0	0	0	0	0	0	0.270492	0	0	0	0	0	2.03386	550
phosphotransferase activity, alcohol group as acceptor (GO:0016773)	0	1.28921	0.684663	0	0.0371764	0	0	0	0	0	0	0	0	0	0	0	0	0	0	0	2.01105	551
HIV Transcription Initiation Homo sapiens R-HSA-167161	0	0	0	0	1.42331	0	0	0	0	0	0	0	0	0	0.584969	0	0	0	0	0	2.00828	552
RNA Polymerase II Transcription Pre-Initiation And Promoter Opening Homo sapiens R-HSA-73779	0	0	0	0	1.42331	0	0	0	0	0	0	0	0	0	0.583008	0	0	0	0	0	2.00632	553
RNA Polymerase II Transcription Initiation Homo sapiens R-HSA-75953	0	0	0	0	1.42331	0	0	0	0	0	0	0	0	0	0.581039	0	0	0	0	0	2.00435	554
RNA Polymerase II Transcription Initiation And Promoter Clearance Homo sapiens R-HSA-76042	0	0	0	0	1.42331	0	0	0	0	0	0	0	0	0	0.57906	0	0	0	0	0	2.00237	555
RNA Polymerase II Promoter Escape Homo sapiens R-HSA-73776	0	0	0	0	1.42331	0	0	0	0	0	0	0	0	0	0.577072	0	0	0	0	0	2.00038	556
RNA Polymerase II HIV Promoter Escape Homo sapiens R-HSA-167162	0	0	0	0	1.42331	0	0	0	0	0	0	0	0	0	0.575076	0	0	0	0	0	1.99838	557
CSNK2A1	0.216295	0	0.7929	0	0.988135	0	0	0	0	0	0	0	0	0	0	0	0	0	0	0	1.99733	558
Formation of RNA Pol II elongation complex Homo sapiens R-HSA-112382	0	0	0	0	1.42331	0	0	0	0	0	0	0	0	0	0.57307	0	0	0	0	0	1.99638	559
RNA Polymerase II Transcription Elongation Homo sapiens R-HSA-75955	0	0	0	0	1.42331	0	0	0	0	0	0	0	0	0	0.571054	0	0	0	0	0	1.99436	560
Formation of HIV elongation complex in the absence of HIV Tat Homo sapiens R-HSA-167152	0	0	0	0	1.42331	0	0	0	0	0	0	0	0	0	0.56903	0	0	0	0	0	1.99234	561
Kinesins Homo sapiens R-HSA-983189	0	0	0	0	1.42331	0	0	0	0	0	0	0	0	0	0.566995	0	0	0	0	0	1.9903	562
cell cortex part (GO:0044448)	0	0	0	0	1.42331	0	0	0	0	0	0	0	0	0	0.566364	0	0	0	0	0	1.98967	563
regulation of autophagy (GO:0010506)	0	0	0.674561	0	1.28963	0	0	0	0	0	0	0	0	0	0.0179691	0	0	0	0	0	1.98216	564
ATR	0	0	0	0	1.95523	0	0	0	0	0	0	0	0	0	0.0227586	0	0	0	0	0	1.97799	565
RPS6KA3	0.794271	0	0.825601	0	0.356839	0	0	0	0	0	0	0	0	0	0	0	0	0	0	0	1.97671	566
SUMOylation of RNA binding proteins Homo sapiens R-HSA-4570464	0	0	0	0	1.38699	0	0	0	0	0	0	0	0	0	0.564029	0	0	0	0	0	1.95102	567
post-translational protein modification (GO:0043687)	1.17305	0	0.314689	0	0.458183	0	0	0	0	0	0	0	0	0	0	0	0	0	0	0	1.94592	568
anaphase-promoting complex-dependent catabolic process (GO:0031145)	0	0	0	0	1.72756	0	0	0	0	0	0	0	0	0	0.210067	0	0	0	0	0	1.93763	569
base-excision repair (GO:0006284)	0	0	0	0	1.71531	0	0	0	0	0	0	0	0	0	0.200614	0	0	0	0	0	1.91593	570
spindle assembly (GO:0051225)	0	0	0	0	1.69767	0	0	0	0	0	0	0	0	0	0.202036	0	0	0	0	0	1.89971	571
transcription coactivator activity (GO:0003713)	0.538272	0	0.766634	0	0.591513	0	0	0	0	0	0	0	0	0	0	0	0	0	0	0	1.89642	572
lytic vacuole (GO:0000323)	0	0	0.799532	0	0.806122	0	0	0	0	0	0	0	0.0744766	0	0.19818	0	0	0	0	0	1.87831	573
CSNK1A1	1.71207	0	0	0	0	0	0	0	0	0	0.159805	0	0	0	0	0	0	0	0	0	1.87187	574
Gap-filling DNA repair synthesis and ligation in TC-NER Homo sapiens R-HSA-6782210	0	0	0	0	1.32539	0	0	0	0	0	0	0	0	0	0.520908	0	0	0	0	0	1.8463	575
Apoptosis Homo sapiens R-HSA-109581	0	0	0.949961	0	0.590437	0	0	0	0	0	0	0	0.229162	0	0.0722638	0	0	0	0	0	1.84182	576
RNA Polymerase I Transcription Initiation Homo sapiens R-HSA-73762	0	0	0	0	1.31778	0	0	0	0	0	0	0	0	0	0.515107	0	0	0	0	0	1.83289	577
Ribosome biogenesis in eukaryotes Homo sapiens hsa03008	0	0	0	0	1.45321	0	0	0	0	0	0	0	0	0	0.36655	0	0	0	0	0	1.81976	578
transcription initiation from RNA polymerase II promoter (GO:0006367)	0	0	0.975128	0	0.842855	0	0	0	0	0	0	0	0	0	0	0	0	0	0	0	1.81798	579
positive regulation of mitochondrion organization (GO:0010822)	1.05638	0	0	0	0.750576	0	0	0	0	0	0	0	0	0	0	0	0	0	0	0	1.80696	580
Rheumatoid arthritis Homo sapiens hsa05323	1.59691	0	0	0	0	0	0	0	0	0	0.209223	0	0	0	0	0	0	0	0	0	1.80613	581
cytoskeleton (GO:0005856)	0.207053	0	0.373277	0	0.928172	0	0	0	0	0	0	0	0	0	0.295871	0	0	0	0	0	1.80437	582
Hemostasis Homo sapiens R-HSA-109582	0.0969855	0.566202	0.609855	0	0.0447756	0.449688	0	0	0	0	0	0	0.035824	0	0	0	0	0	0	0	1.80333	583
positive regulation of transmembrane receptor protein serine/threonine kinase signaling pathway (GO:0090100)	0	0	0	0	1.63964	0	0	0	0	0	0	0	0	0	0.162258	0	0	0	0	0	1.80189	584
p53-Dependent G1 DNA Damage Response Homo sapiens R-HSA-69563	0	0	0	0	1.29708	0	0	0	0	0	0	0	0	0	0.503323	0	0	0	0	0	1.8004	585
p53-Dependent G1/S DNA damage checkpoint Homo sapiens R-HSA-69580	0	0	0	0	1.29708	0	0	0	0	0	0	0	0	0	0.501554	0	0	0	0	0	1.79863	586
regulation of gene silencing by miRNA (GO:0060964)	0	0	0	0	1.63508	0	0	0	0	0	0	0	0	0	0.160252	0	0	0	0	0	1.79533	587
mitotic DNA damage checkpoint (GO:0044773)	0	0	0	0	1.6244	0	0	0	0	0	0	0	0	0	0.166996	0	0	0	0	0	1.7914	588
histone modification (GO:0016570)	0	0	0	0	1.63106	0	0	0	0	0	0	0	0	0	0.15876	0	0	0	0	0	1.78982	589
Developmental Biology Homo sapiens R-HSA-1266738	0.105283	0.368498	0.958826	0	0.123078	0	0	0	0	0	0	0	0.233527	0	0	0	0	0	0	0	1.78921	590
Death Receptor Signalling Homo sapiens R-HSA-73887	0	0	0	0	1.28478	0	0	0	0	0	0	0	0	0	0.494543	0	0	0	0	0	1.77933	591
Programmed Cell Death Homo sapiens R-HSA-5357801	0	0	0.925521	0	0.562729	0	0	0	0	0	0	0	0.220837	0	0.0646741	0	0	0	0	0	1.77376	592
XPodNet - protein-protein interactions in the podocyte expanded by STRING Mus musculus WP2309	0.378992	0.511483	0.550968	0	0.164784	0.164765	0	0	0	0	0	0	0	0	0	0	0	0	0	0	1.77099	593
RNA Polymerase II Pre-transcription Events Homo sapiens R-HSA-674695	0	0	0	0	1.26947	0	0	0	0	0	0	0	0	0	0.489609	0	0	0	0	0	1.75908	594
cytosolic small ribosomal subunit (GO:0022627)	0	0	0	0	1.25279	0	0	0	0	0	0	0	0	0	0.489948	0	0	0	0	0	1.74274	595
Hepatitis B Homo sapiens hsa05161	0	0	1.10311	0	0.55177	0	0	0	0	0	0	0	0.083398	0	0	0	0	0	0	0	1.73828	596
protein targeting to mitochondrion (GO:0006626)	0	0	0	0	1.58011	0	0	0	0	0	0	0	0	0	0.148751	0	0	0	0	0	1.72887	597
Antigen processing: Ubiquitination & Proteasome degradation Homo sapiens R-HSA-983168	0.461468	0	0.654639	0	0.505452	0	0	0	0	0	0	0	0.0610126	0	0.03509	0	0	0	0	0	1.71766	598
G1/S DNA Damage Checkpoints Homo sapiens R-HSA-69615	0	0	0	0	1.24253	0	0	0	0	0	0	0	0	0	0.471135	0	0	0	0	0	1.71366	599
protein processing (GO:0016485)	0	0	0	0	1.55618	0	0	0	0	0	0	0	0	0	0.129384	0	0	0	0	0	1.68556	600
DNA recombination (GO:0006310)	0	0	0	0	1.54524	0	0	0	0	0	0	0	0	0	0.138449	0	0	0	0	0	1.68369	601
Ubiquitin-dependent degradation of Cyclin D Homo sapiens R-HSA-75815	0	0	0	0	1.22177	0	0	0	0	0	0	0	0	0	0.458678	0	0	0	0	0	1.68044	602
Ubiquitin-dependent degradation of Cyclin D1 Homo sapiens R-HSA-69229	0	0	0	0	1.22177	0	0	0	0	0	0	0	0	0	0.45703	0	0	0	0	0	1.6788	603
mitochondrion organization (GO:0007005)	0	0	0.917532	0	0.760837	0	0	0	0	0	0	0	0	0	0	0	0	0	0	0	1.67837	604
CDK-mediated phosphorylation and removal of Cdc6 Homo sapiens R-HSA-69017	0	0	0	0	1.22177	0	0	0	0	0	0	0	0	0	0.455375	0	0	0	0	0	1.67714	605
CAMK2A	1.59691	0	0	0	0	0	0	0	0	0	0.0794093	0	0	0	0	0	0	0	0	0	1.67632	606
Activation of NF-kappaB in B cells Homo sapiens R-HSA-1169091	0	0	0	0	1.21624	0	0	0	0	0	0	0	0	0	0.454791	0	0	0	0	0	1.67103	607
Adaptive Immune System Homo sapiens R-HSA-1280218	0.125522	1.09445	0.189539	0	0.0465716	0.198259	0	0	0	0	0	0	0	0	0	0	0	0	0	0	1.65435	608
regulation of intracellular signal transduction (GO:1902531)	0.101415	0	0.667196	0	0.876655	0	0	0	0	0	0	0	0	0	0	0	0	0	0	0	1.64527	609
protein import (GO:0017038)	0	0	0	0	1.51131	0	0	0	0	0	0	0	0	0	0.123627	0	0	0	0	0	1.63493	610
regulation of tumor necrosis factor-mediated signaling pathway (GO:0010803)	0	0	0	0	1.51131	0	0	0	0	0	0	0	0	0	0.121544	0	0	0	0	0	1.63285	611
chromosome organization (GO:0051276)	0	0	0	0	1.51131	0	0	0	0	0	0	0	0	0	0.119451	0	0	0	0	0	1.63076	612
Transcription of the HIV genome Homo sapiens R-HSA-167172	0	0	0	0	1.19058	0	0	0	0	0	0	0	0	0	0.435638	0	0	0	0	0	1.62621	613
positive regulation of protein ubiquitination involved in ubiquitin-dependent protein catabolic process (GO:2000060)	0	0	0	0	1.50397	0	0	0	0	0	0	0	0	0	0.118367	0	0	0	0	0	1.62234	614
single-stranded DNA binding (GO:0003697)	0	0	0	0	1.50397	0	0	0	0	0	0	0	0	0	0.114996	0	0	0	0	0	1.61897	615
SCF-dependent proteasomal ubiquitin-dependent protein catabolic process (GO:0031146)	0	0	0	0	1.48408	0	0	0	0	0	0	0	0	0	0.12065	0	0	0	0	0	1.60473	616
I-kappaB kinase/NF-kappaB signaling (GO:0007249)	0	0	0	0	1.47826	0	0	0	0	0	0	0	0	0	0.120687	0	0	0	0	0	1.59895	617
Diseases of signal transduction Homo sapiens R-HSA-5663202	0.359297	0	0.530922	0	0.612879	0	0	0	0	0	0	0	0	0	0.0871521	0	0	0	0	0	1.59025	618
COPII (Coat Protein 2) Mediated Vesicle Transport Homo sapiens R-HSA-204005	0	0	0	0	1.16553	0	0	0	0	0	0	0	0	0	0.418585	0	0	0	0	0	1.58411	619
Ubiquitin Mediated Degradation of Phosphorylated Cdc25A Homo sapiens R-HSA-69601	0	0	0	0	1.16244	0	0	0	0	0	0	0	0	0	0.420232	0	0	0	0	0	1.58268	620
p53-Independent G1/S DNA damage checkpoint Homo sapiens R-HSA-69613	0	0	0	0	1.16244	0	0	0	0	0	0	0	0	0	0.418661	0	0	0	0	0	1.58111	621
p53-Independent DNA Damage Response Homo sapiens R-HSA-69610	0	0	0	0	1.16244	0	0	0	0	0	0	0	0	0	0.417085	0	0	0	0	0	1.57953	622
histone H3 acetylation (GO:0043966)	0	0	0	0	1.46084	0	0	0	0	0	0	0	0	0	0.110946	0	0	0	0	0	1.57178	623
intrinsic apoptotic signaling pathway by p53 class mediator (GO:0072332)	0	0	0	0	1.46084	0	0	0	0	0	0	0	0	0	0.109037	0	0	0	0	0	1.56987	624
endonuclease activity (GO:0004519)	0	0	0	0	1.45584	0	0	0	0	0	0	0	0	0	0.0937346	0	0	0	0	0	1.54957	625
Alzheimers Disease Homo sapiens WP2059	1.14897	0	0	0	0.396976	0	0	0	0	0	0	0	0	0	0	0	0	0	0	0	1.54595	626
mitochondrial envelope (GO:0005740)	0	0	0	0	1.14106	0	0	0	0	0	0	0	0	0	0.400215	0	0	0	0	0	1.54128	627
zinc ion binding (GO:0008270)	0	1.03732	0.477951	0	0.0242176	0	0	0	0	0	0	0	0	0	0	0	0	0	0	0	1.53948	628
small ribosomal subunit (GO:0015935)	0	0	0	0	1.13407	0	0	0	0	0	0	0	0	0	0.398553	0	0	0	0	0	1.53263	629
positive regulation of intracellular protein transport (GO:0090316)	0.825797	0	0	0	0.703148	0	0	0	0	0	0	0	0	0	0	0	0	0	0	0	1.52894	630
AUF1 (hnRNP D0) binds and destabilizes mRNA Homo sapiens R-HSA-450408	0	0	0	0	1.10652	0	0	0	0	0	0	0	0	0	0.390175	0	0	0	0	0	1.49669	631
Shigellosis Homo sapiens hsa05131	0	0	0	0	1.24253	0	0	0	0	0	0	0	0	0	0.25278	0	0	0	0	0	1.49531	632
Stabilization of p53 Homo sapiens R-HSA-69541	0	0	0	0	1.10652	0	0	0	0	0	0	0	0	0	0.388695	0	0	0	0	0	1.49521	633
transcriptional activator activity, RNA polymerase II transcription regulatory region sequence-specific binding (GO:0001228)	0	0	1.45842	0	0.0366791	0	0	0	0	0	0	0	0	0	0	0	0	0	0	0	1.4951	634
ubiquitin-protein transferase activity (GO:0004842)	0.298932	0	0.686707	0	0.496047	0	0	0	0	0	0	0	0	0	0	0	0	0	0	0	1.48169	635
RNA polymerase II regulatory region DNA binding (GO:0001012)	0	0	1.41218	0	0.0656166	0	0	0	0	0	0	0	0	0	0	0	0	0	0	0	1.47779	636
regulation of protein catabolic process (GO:0042176)	0	0	0	0	1.40429	0	0	0	0	0	0	0	0	0	0.0693786	0	0	0	0	0	1.47367	637
Progesterone-mediated oocyte maturation Homo sapiens hsa04914	0	0	0	0	1.24649	0	0	0	0	0	0	0	0	0	0.226781	0	0	0	0	0	1.47327	638
purine ribonucleotide biosynthetic process (GO:0009152)	0	0	0	0	1.40116	0	0	0	0	0	0	0	0	0	0.0680791	0	0	0	0	0	1.46924	639
cellular response to tumor necrosis factor (GO:0071356)	0.542779	0	0	0	0.907088	0	0	0	0	0	0	0	0	0	0	0	0	0	0	0	1.44987	640
Hh mutants that don't undergo autocatalytic processing are degraded by ERAD Homo sapiens R-HSA-5362768	0	0	0	0	1.07975	0	0	0	0	0	0	0	0	0	0.369271	0	0	0	0	0	1.44902	641
microtubule binding (GO:0008017)	0.537424	0	0	0	0.895482	0	0	0	0	0	0	0	0	0	0	0	0	0	0	0	1.43291	642
nucleic acid-templated transcription (GO:0097659)	0	0	0	0	1.37468	0	0	0	0	0	0	0	0	0	0.0488737	0	0	0	0	0	1.42356	643
positive regulation of cysteine-type endopeptidase activity involved in apoptotic process (GO:0043280)	0	0	0	0	1.37373	0	0	0	0	0	0	0	0	0	0.0497238	0	0	0	0	0	1.42346	644
Tuberculosis Homo sapiens hsa05152	0.953402	0	0	0	0.463343	0	0	0	0	0	0.00504833	0	0	0	0	0	0	0	0	0	1.42179	645
double-strand break repair via homologous recombination (GO:0000724)	0	0	0	0	1.37468	0	0	0	0	0	0	0	0	0	0.0470679	0	0	0	0	0	1.42175	646
Phagosome Homo sapiens hsa04145	1.18355	0	0	0	0.19245	0	0	0	0	0	0.0389024	0	0	0	0	0	0	0	0	0	1.4149	647
damaged DNA binding (GO:0003684)	0	0	0	0	1.35184	0	0	0	0	0	0	0	0	0	0.0616118	0	0	0	0	0	1.41345	648
cellular protein modification process (GO:0006464)	0.414969	0.571961	0.0382148	0	0.309201	0.0734551	0	0	0	0	0	0	0	0	0	0	0	0	0	0	1.4078	649
MAPK8	0.399164	0	0	0	1.00383	0	0	0	0	0	0	0	0	0	0	0	0	0	0	0	1.40299	650
Signaling by TGF-beta Receptor Complex Homo sapiens R-HSA-170834	0	0	0	0	1.04877	0	0	0	0	0	0	0	0	0	0.348376	0	0	0	0	0	1.39714	651
ATPase activity, coupled (GO:0042623)	0	0	0	0	1.33421	0	0	0	0	0	0	0	0	0	0.058464	0	0	0	0	0	1.39267	652
PCP/CE pathway Homo sapiens R-HSA-4086400	0	0	0	0	1.03669	0	0	0	0	0	0	0	0	0	0.340552	0	0	0	0	0	1.37725	653
Signaling by Insulin receptor Homo sapiens R-HSA-74752	0.457911	0	0.669861	0	0.171723	0	0	0	0	0	0	0	0.0728807	0	0	0	0	0	0	0	1.37238	654
RNA polymerase II regulatory region sequence-specific DNA binding (GO:0000977)	0.127548	0	1.2364	0	0.00512083	0	0	0	0	0	0	0	0	0	0	0	0	0	0	0	1.36907	655
S-adenosylmethionine-dependent methyltransferase activity (GO:0008757)	0	0	0	0	1.31778	0	0	0	0	0	0	0	0	0	0.0490983	0	0	0	0	0	1.36688	656
establishment of protein localization to organelle (GO:0072594)	0	0	0	0	1.32539	0	0	0	0	0	0	0	0	0	0.0391661	0	0	0	0	0	1.36455	657
Hh mutants abrogate ligand secretion Homo sapiens R-HSA-5387390	0	0	0	0	1.02843	0	0	0	0	0	0	0	0	0	0.333697	0	0	0	0	0	1.36213	658
microbody (GO:0042579)	0	0	0	0	1.01756	0	0	0	0	0	0	0	0	0	0.341354	0	0	0	0	0	1.35891	659
protein kinase binding (GO:0019901)	0.369481	0	0.434298	0	0.553368	0	0	0	0	0	0	0	0	0	0	0	0	0	0	0	1.35715	660
peroxisome (GO:0005777)	0	0	0	0	1.01756	0	0	0	0	0	0	0	0	0	0.336709	0	0	0	0	0	1.35427	661
integral component of endoplasmic reticulum membrane (GO:0030176)	0	0	0	0	1.02311	0	0	0	0	0	0	0	0	0	0.328017	0	0	0	0	0	1.35113	662
SLC-mediated transmembrane transport Homo sapiens R-HSA-425407	0	0	0.616644	0	0.601939	0	0	0	0	0	0	0	0.041547	0	0.0781129	0	0	0	0	0	1.33824	663
Fanconi anemia pathway Homo sapiens hsa03460	0	0	0	0	1.13407	0	0	0	0	0	0	0	0	0	0.198685	0	0	0	0	0	1.33276	664
Small cell lung cancer Homo sapiens hsa05222	0	0	0	0	1.13819	0	0	0	0	0	0	0	0	0	0.18984	0	0	0	0	0	1.32803	665
cytokine-mediated signaling pathway (GO:0019221)	0.208058	0.888656	0.181715	0	0.0443758	0	0	0	0	0	0	0	0	0	0	0	0	0	0	0	1.32281	666
early endosome (GO:0005769)	0	0	0.574729	0	0.628334	0	0	0	0	0	0	0	0	0	0.118878	0	0	0	0	0	1.32194	667
PPAR signaling pathway Homo sapiens hsa03320	0	0	0	0	1.14106	0	0	0	0	0	0	0	0	0	0.179347	0	0	0	0	0	1.32041	668
ribosomal large subunit biogenesis (GO:0042273)	0	0	0	0	1.29708	0	0	0	0	0	0	0	0	0	0.0206175	0	0	0	0	0	1.3177	669
vesicle targeting, rough ER to cis-Golgi (GO:0048207)	0	0	0	0	1.29708	0	0	0	0	0	0	0	0	0	0.0190061	0	0	0	0	0	1.31609	670
regulation of cell proliferation (GO:0042127)	0.146932	0.635435	0.216198	0	0.316006	0	0	0	0	0	0	0	0	0	0	0	0	0	0	0	1.31457	671
COPII vesicle coating (GO:0048208)	0	0	0	0	1.29708	0	0	0	0	0	0	0	0	0	0.0173886	0	0	0	0	0	1.31447	672
vesicle coating (GO:0006901)	0	0	0	0	1.29708	0	0	0	0	0	0	0	0	0	0.015765	0	0	0	0	0	1.31284	673
regulation of protein serine/threonine kinase activity (GO:0071900)	0	0	0	0	1.2742	0	0	0	0	0	0	0	0	0	0.0302685	0	0	0	0	0	1.30447	674
PAK1	0	0	0	0	1.28478	0	0	0	0	0	0	0	0	0	0.0150672	0	0	0	0	0	1.29985	675
cellular macromolecule catabolic process (GO:0044265)	0	0	0	0	1.28478	0	0	0	0	0	0	0	0	0	0.0147081	0	0	0	0	0	1.29949	676
protein homodimerization activity (GO:0042803)	0.246712	0	0.0473615	0	0.705838	0.291807	0	0	0	0	0	0	0	0	0	0	0	0	0	0	1.29172	677
Oocyte meiosis Homo sapiens hsa04114	0	0	0	0	1.1056	0	0	0	0	0	0	0	0	0	0.182797	0	0	0	0	0	1.28839	678
regulation of I-kappaB kinase/NF-kappaB signaling (GO:0043122)	0	0	0	0	1.27519	0	0	0	0	0	0	0	0	0	0.00669353	0	0	0	0	0	1.28188	679
transcription regulatory region sequence-specific DNA binding (GO:0000976)	0.203429	0	1.05531	0	0.0145526	0	0	0	0	0	0	0	0	0	0	0	0	0	0	0	1.27329	680
endoplasmic reticulum-Golgi intermediate compartment (GO:0005793)	0	0	0	0	0.962334	0	0	0	0	0	0	0	0	0	0.304226	0	0	0	0	0	1.26656	681
non-recombinational repair (GO:0000726)	0	0	0	0	1.25279	0	0	0	0	0	0	0	0	0	0.013314	0	0	0	0	0	1.26611	682
PPARA activates gene expression Homo sapiens R-HSA-1989781	0	0	0	0	0.967273	0	0	0	0	0	0	0	0	0	0.298455	0	0	0	0	0	1.26573	683
centriole (GO:0005814)	0	0	0	0	0.962334	0	0	0	0	0	0	0	0	0	0.299771	0	0	0	0	0	1.26211	684
muscle contraction (GO:0006936)	0.962348	0	0	0	0.277655	0	0	0	0	0	0	0	0	0	0	0	0	0	0	0	1.24	685
mitotic sister chromatid segregation (GO:0000070)	0	0	0	0	1.22701	0	0	0	0	0	0	0	0	0	0	0	0	0	0	0	1.22701	686
double-strand break repair via nonhomologous end joining (GO:0006303)	0	0	0	0	1.22177	0	0	0	0	0	0	0	0	0	0	0	0	0	0	0	1.22177	687
PodNet: protein-protein interactions in the podocyte Mus musculus WP2310	0.48075	0	0.467283	0	0.272344	0	0	0	0	0	0	0	0	0	0	0	0	0	0	0	1.22038	688
protein maturation (GO:0051604)	0	0	0	0	1.20413	0	0	0	0	0	0	0	0	0	0	0	0	0	0	0	1.20413	689
negative regulation of Wnt signaling pathway (GO:0030178)	0	0	0.863704	0	0.337149	0	0	0	0	0	0	0	0	0	0	0	0	0	0	0	1.20085	690
AKT1	0.463193	0	0	0	0.736722	0	0	0	0	0	0	0	0	0	0	0	0	0	0	0	1.19991	691
Signaling by Wnt Homo sapiens R-HSA-195721	0.197268	0	0.746242	0	0.147461	0	0	0	0	0	0	0	0.10313	0	0	0	0	0	0	0	1.1941	692
Rab guanyl-nucleotide exchange factor activity (GO:0017112)	0	0	0	0	1.19166	0	0	0	0	0	0	0	0	0	0	0	0	0	0	0	1.19166	693
Regulation of lipid metabolism by Peroxisome proliferator-activated receptor alpha (PPARalpha) Homo sapiens R-HSA-400206	0	0	0	0	0.91951	0	0	0	0	0	0	0	0	0	0.261158	0	0	0	0	0	1.18067	694
Axon guidance Homo sapiens R-HSA-422475	0.215179	0.651495	0.255888	0	0.0527227	0	0	0	0	0	0	0	0	0	0	0	0	0	0	0	1.17529	695
COPII-coated vesicle budding (GO:0090114)	0	0	0	0	1.16553	0	0	0	0	0	0	0	0	0	0	0	0	0	0	0	1.16553	696
PPAR signaling pathway Mus musculus WP2316	0	0	0	0	1.16553	0	0	0	0	0	0	0	0	0	0	0	0	0	0	0	1.16553	697
positive regulation of mitotic cell cycle (GO:0045931)	0	0	0	0	1.16244	0	0	0	0	0	0	0	0	0	0	0	0	0	0	0	1.16244	698
GTPase activity (GO:0003924)	0.933347	0	0	0	0.219258	0	0	0	0	0	0	0	0	0	0	0	0	0	0	0	1.1526	699
Class I MHC mediated antigen processing & presentation Homo sapiens R-HSA-983169	0.308109	0	0.467283	0	0.375795	0	0	0	0	0	0	0	0	0	0	0	0	0	0	0	1.15119	700
negative regulation of cell cycle G2/M phase transition (GO:1902750)	0	0	0	0	1.14106	0	0	0	0	0	0	0	0	0	0	0	0	0	0	0	1.14106	701
Asymmetric localization of PCP proteins Homo sapiens R-HSA-4608870	0	0	0	0	0.890424	0	0	0	0	0	0	0	0	0	0.239759	0	0	0	0	0	1.13018	702
Signaling by FGFR in disease Homo sapiens R-HSA-1226099	0	0	0	0	0.890424	0	0	0	0	0	0	0	0	0	0.238487	0	0	0	0	0	1.12891	703
Dual incision in TC-NER Homo sapiens R-HSA-6782135	0	0	0	0	0.890424	0	0	0	0	0	0	0	0	0	0.237212	0	0	0	0	0	1.12764	704
positive regulation of proteasomal ubiquitin-dependent protein catabolic process (GO:0032436)	0	0	0	0	1.11718	0	0	0	0	0	0	0	0	0	0	0	0	0	0	0	1.11718	705
G1/S transition of mitotic cell cycle (GO:0000082)	0	0	0	0	1.10717	0	0	0	0	0	0	0	0	0	0	0	0	0	0	0	1.10717	706
Hedgehog ligand biogenesis Homo sapiens R-HSA-5358346	0	0	0	0	0.869508	0	0	0	0	0	0	0	0	0	0.235045	0	0	0	0	0	1.10455	707
Myometrial Relaxation and Contraction Pathways Homo sapiens WP289	0.793086	0	0	0	0.305319	0	0	0	0	0	0	0	0	0	0	0	0	0	0	0	1.09841	708
regulation of proteasomal ubiquitin-dependent protein catabolic process (GO:0032434)	0	0	0	0	1.09639	0	0	0	0	0	0	0	0	0	0	0	0	0	0	0	1.09639	709
Wnt signaling pathway, planar cell polarity pathway (GO:0060071)	0	0	0	0	1.09639	0	0	0	0	0	0	0	0	0	0	0	0	0	0	0	1.09639	710
histone acetylation (GO:0016573)	0	0	0	0	1.09384	0	0	0	0	0	0	0	0	0	0	0	0	0	0	0	1.09384	711
transition metal ion binding (GO:0046914)	0	0.680309	0.366222	0	0.0363039	0	0	0	0	0	0	0	0	0	0	0	0	0	0	0	1.08284	712
positive regulation of cysteine-type endopeptidase activity (GO:2001056)	0	0	0	0	1.07975	0	0	0	0	0	0	0	0	0	0	0	0	0	0	0	1.07975	713
negative regulation of cellular protein metabolic process (GO:0032269)	0	0	0	0	1.0761	0	0	0	0	0	0	0	0	0	0	0	0	0	0	0	1.0761	714
regulation of establishment of planar polarity (GO:0090175)	0	0	0	0	1.0761	0	0	0	0	0	0	0	0	0	0	0	0	0	0	0	1.0761	715
positive regulation of apoptotic process (GO:0043065)	0.302557	0	0.280665	0	0.487922	0	0	0	0	0	0	0	0	0	0	0	0	0	0	0	1.07114	716
ER-Phagosome pathway Homo sapiens R-HSA-1236974	0	0	0	0	0.849134	0	0	0	0	0	0	0	0	0	0.217111	0	0	0	0	0	1.06624	717
protein tetramerization (GO:0051262)	0	0	0	0	1.0562	0	0	0	0	0	0	0	0	0	0	0	0	0	0	0	1.0562	718
negative regulation of cellular catabolic process (GO:0031330)	0	0	0	0	1.05373	0	0	0	0	0	0	0	0	0	0	0	0	0	0	0	1.05373	719
organonitrogen compound catabolic process (GO:1901565)	0	0	0	0	1.05373	0	0	0	0	0	0	0	0	0	0	0	0	0	0	0	1.05373	720
ubiquitin-like protein ligase activity (GO:0061659)	0	0	0.779308	0	0.271067	0	0	0	0	0	0	0	0	0	0	0	0	0	0	0	1.05037	721
protein N-linked glycosylation (GO:0006487)	0	0	0	0	1.04877	0	0	0	0	0	0	0	0	0	0	0	0	0	0	0	1.04877	722
positive regulation of proteasomal protein catabolic process (GO:1901800)	0	0	0	0	1.04877	0	0	0	0	0	0	0	0	0	0	0	0	0	0	0	1.04877	723
Metabolism of polyamines Homo sapiens R-HSA-351202	0	0	0	0	0.83416	0	0	0	0	0	0	0	0	0	0.214134	0	0	0	0	0	1.04829	724
Myometrial Relaxation and Contraction Pathways Mus musculus WP385	0.834202	0	0	0	0.205466	0	0	0	0	0	0	0	0	0	0	0	0	0	0	0	1.03967	725
ubiquitin-like protein-specific protease activity (GO:0019783)	0	0	0	0	1.027	0	0	0	0	0	0	0	0	0	0	0	0	0	0	0	1.027	726
thiol-dependent ubiquitinyl hydrolase activity (GO:0036459)	0	0	0	0	1.01756	0	0	0	0	0	0	0	0	0	0	0	0	0	0	0	1.01756	727
Signaling by PTK6 Homo sapiens R-HSA-8848021	0	0	0	0	0.80994	0	0	0	0	0	0	0	0	0	0.196957	0	0	0	0	0	1.0069	728
transmembrane receptor protein tyrosine kinase signaling pathway (GO:0007169)	0.351965	0	0.554882	0	0.0998312	0	0	0	0	0	0	0	0	0	0	0	0	0	0	0	1.00668	729
Regulation of RAS by GAPs Homo sapiens R-HSA-5658442	0	0	0	0	0.80994	0	0	0	0	0	0	0	0	0	0.195792	0	0	0	0	0	1.00573	730
lysosomal lumen (GO:0043202)	0	0	0	0	0.800405	0	0	0	0	0	0	0	0	0	0.196393	0	0	0	0	0	0.996797	731
ubiquitin protein ligase activity (GO:0061630)	0	0	0.740489	0	0.242605	0	0	0	0	0	0	0	0	0	0	0	0	0	0	0	0.983094	732
regulation of extrinsic apoptotic signaling pathway (GO:2001236)	0	0	0	0	0.979901	0	0	0	0	0	0	0	0	0	0	0	0	0	0	0	0.979901	733
regulation of pathway-restricted SMAD protein phosphorylation (GO:0060393)	0	0	0	0	0.979901	0	0	0	0	0	0	0	0	0	0	0	0	0	0	0	0.979901	734
Bacterial invasion of epithelial cells Homo sapiens hsa05100	0	0	0	0	0.944692	0	0	0	0	0	0	0	0	0	0.0341264	0	0	0	0	0	0.978818	735
regulation of canonical Wnt signaling pathway (GO:0060828)	0.449624	0	0	0	0.528985	0	0	0	0	0	0	0	0	0	0	0	0	0	0	0	0.978609	736
Metabolism of nucleotides Homo sapiens R-HSA-15869	0	0	0	0	0.784062	0	0	0	0	0	0	0	0	0	0.18932	0	0	0	0	0	0.973382	737
response to ionizing radiation (GO:0010212)	0	0	0	0	0.964579	0	0	0	0	0	0	0	0	0	0	0	0	0	0	0	0.964579	738
AURKB	0	0	0	0	0.964579	0	0	0	0	0	0	0	0	0	0	0	0	0	0	0	0.964579	739
TGF-beta Signaling Pathway Homo sapiens WP366	0	0	0	0	0.961494	0	0	0	0	0	0	0	0	0	0	0	0	0	0	0	0.961494	740
regulation of mRNA splicing, via spliceosome (GO:0048024)	0	0	0	0	0.956618	0	0	0	0	0	0	0	0	0	0	0	0	0	0	0	0.956618	741
G1 to S cell cycle control Mus musculus WP413	0	0	0	0	0.956618	0	0	0	0	0	0	0	0	0	0	0	0	0	0	0	0.956618	742
regulation of protein phosphorylation (GO:0001932)	0.684372	0	0	0	0.257143	0	0	0	0	0	0	0	0	0	0	0	0	0	0	0	0.941515	743
cellular response to oxidative stress (GO:0034599)	0	0	0	0	0.935164	0	0	0	0	0	0	0	0	0	0	0	0	0	0	0	0.935164	744
Measles Homo sapiens hsa05162	0	0	0	0	0.903487	0	0	0	0	0	0	0	0	0	0.0276836	0	0	0	0	0	0.93117	745
protein localization to organelle (GO:0033365)	0	0	0	0	0.927244	0	0	0	0	0	0	0	0	0	0	0	0	0	0	0	0.927244	746
activation of cysteine-type endopeptidase activity involved in apoptotic process (GO:0006919)	0	0	0	0	0.925242	0	0	0	0	0	0	0	0	0	0	0	0	0	0	0	0.925242	747
Apoptosis Mus musculus WP1254	0	0	0	0	0.925242	0	0	0	0	0	0	0	0	0	0	0	0	0	0	0	0.925242	748
Clathrin derived vesicle budding Homo sapiens R-HSA-421837	0	0	0	0	0.75479	0	0	0	0	0	0	0	0	0	0.167793	0	0	0	0	0	0.922583	749
trans-Golgi Network Vesicle Budding Homo sapiens R-HSA-199992	0	0	0	0	0.75479	0	0	0	0	0	0	0	0	0	0.166695	0	0	0	0	0	0.921485	750
TCF dependent signaling in response to WNT Homo sapiens R-HSA-201681	0	0	0.697788	0	0.127699	0	0	0	0	0	0	0	0.0871274	0	0	0	0	0	0	0	0.912614	751
negative regulation of intrinsic apoptotic signaling pathway (GO:2001243)	0	0	0	0	0.911901	0	0	0	0	0	0	0	0	0	0	0	0	0	0	0	0.911901	752
cellular protein catabolic process (GO:0044257)	0	0	0	0	0.911901	0	0	0	0	0	0	0	0	0	0	0	0	0	0	0	0.911901	753
anion transmembrane transporter activity (GO:0008509)	0	0	0	0	0.911901	0	0	0	0	0	0	0	0	0	0	0	0	0	0	0	0.911901	754
stress-activated MAPK cascade (GO:0051403)	0	0	0	0	0.911901	0	0	0	0	0	0	0	0	0	0	0	0	0	0	0	0.911901	755
negative regulation of G2/M transition of mitotic cell cycle (GO:0010972)	0	0	0	0	0.911901	0	0	0	0	0	0	0	0	0	0	0	0	0	0	0	0.911901	756
Innate Immune System Homo sapiens R-HSA-168249	0.0548685	0.723178	0.0899648	0	0.0359203	0	0	0	0	0	0	0	0	0	0	0	0	0	0	0	0.903932	757
Signaling by EGFR Homo sapiens R-HSA-177929	0.318748	0	0.496647	0	0.0820225	0	0	0	0	0	0	0	0	0	0	0	0	0	0	0	0.897417	758
azurophil granule lumen (GO:0035578)	0	0	0	0	0.737066	0	0	0	0	0	0	0	0	0	0.159613	0	0	0	0	0	0.896678	759
coated vesicle (GO:0030135)	0	0	0	0	0.737317	0	0	0	0	0	0	0	0	0	0.156168	0	0	0	0	0	0.893484	760
Host Interactions of HIV factors Homo sapiens R-HSA-162909	0	0	0	0	0.737945	0	0	0	0	0	0	0	0	0	0.153137	0	0	0	0	0	0.891081	761
negative regulation of protein modification process (GO:0031400)	0	0	0	0	0.890424	0	0	0	0	0	0	0	0	0	0	0	0	0	0	0	0.890424	762
signal transduction involved in mitotic G1 DNA damage checkpoint (GO:0072431)	0	0	0	0	0.890424	0	0	0	0	0	0	0	0	0	0	0	0	0	0	0	0.890424	763
small GTPase binding (GO:0031267)	0	0	0	0	0.890424	0	0	0	0	0	0	0	0	0	0	0	0	0	0	0	0.890424	764
mRNA 3'-UTR binding (GO:0003730)	0	0	0	0	0.890424	0	0	0	0	0	0	0	0	0	0	0	0	0	0	0	0.890424	765
nuclear-transcribed mRNA catabolic process, deadenylation-dependent decay (GO:0000288)	0	0	0	0	0.890424	0	0	0	0	0	0	0	0	0	0	0	0	0	0	0	0.890424	766
protein catabolic process (GO:0030163)	0	0	0	0	0.88761	0	0	0	0	0	0	0	0	0	0	0	0	0	0	0	0.88761	767
negative regulation of cell cycle process (GO:0010948)	0	0	0	0	0.88761	0	0	0	0	0	0	0	0	0	0	0	0	0	0	0	0.88761	768
HTLV-I infection Homo sapiens hsa05166	0.700929	0	0	0	0.180259	0	0	0	0	0	0	0	0	0	0	0	0	0	0	0	0.881187	769
MAPK cascade (GO:0000165)	0.234641	0	0.358915	0	0.285564	0	0	0	0	0	0	0	0	0	0	0	0	0	0	0	0.87912	770
transcription corepressor activity (GO:0003714)	0	0	0.674561	0	0.197277	0	0	0	0	0	0	0	0	0	0	0	0	0	0	0	0.871839	771
inorganic anion transmembrane transport (GO:0098661)	0	0	0	0	0.869508	0	0	0	0	0	0	0	0	0	0	0	0	0	0	0	0.869508	772
Antiviral mechanism by IFN-stimulated genes Homo sapiens R-HSA-1169410	0	0	0	0	0.720275	0	0	0	0	0	0	0	0	0	0.141965	0	0	0	0	0	0.86224	773
ISG15 antiviral mechanism Homo sapiens R-HSA-1169408	0	0	0	0	0.720275	0	0	0	0	0	0	0	0	0	0.140889	0	0	0	0	0	0.861164	774
fibrillar center (GO:0001650)	0	0	0	0	0.713291	0	0	0	0	0	0	0	0	0	0.146742	0	0	0	0	0	0.860033	775
macromolecular complex assembly (GO:0065003)	0	0	0	0	0.859438	0	0	0	0	0	0	0	0	0	0	0	0	0	0	0	0.859438	776
Signaling by ERBB4 Homo sapiens R-HSA-1236394	0.392083	0	0.386813	0	0.0794656	0	0	0	0	0	0	0	0	0	0	0	0	0	0	0	0.858361	777
positive regulation of homeostatic process (GO:0032846)	0	0	0	0	0.851591	0	0	0	0	0	0	0	0	0	0	0	0	0	0	0	0.851591	778
negative regulation of apoptotic signaling pathway (GO:2001234)	0	0	0	0	0.849134	0	0	0	0	0	0	0	0	0	0	0	0	0	0	0	0.849134	779
DNA synthesis involved in DNA repair (GO:0000731)	0	0	0	0	0.849134	0	0	0	0	0	0	0	0	0	0	0	0	0	0	0	0.849134	780
modification-dependent protein catabolic process (GO:0019941)	0	0	0	0	0.835697	0	0	0	0	0	0	0	0	0	0	0	0	0	0	0	0.835697	781
regulation of mitotic nuclear division (GO:0007088)	0	0	0	0	0.83416	0	0	0	0	0	0	0	0	0	0	0	0	0	0	0	0.83416	782
ATP-dependent helicase activity (GO:0008026)	0	0	0	0	0.817101	0	0	0	0	0	0	0	0	0	0	0	0	0	0	0	0.817101	783
regulation of TOR signaling (GO:0032006)	0	0	0	0	0.80994	0	0	0	0	0	0	0	0	0	0	0	0	0	0	0	0.80994	784
positive regulation of transcription from RNA polymerase II promoter (GO:0045944)	0.0211396	0	0.756661	0	0.029273	0	0	0	0	0	0	0	0	0	0	0	0	0	0	0	0.807073	785
organic anion transport (GO:0015711)	0	0	0	0	0.803219	0	0	0	0	0	0	0	0	0	0	0	0	0	0	0	0.803219	786
Apoptosis Homo sapiens WP254	0	0	0	0	0.800405	0	0	0	0	0	0	0	0	0	0	0	0	0	0	0	0.800405	787
peptidyl-threonine phosphorylation (GO:0018107)	0	0	0	0	0.791087	0	0	0	0	0	0	0	0	0	0	0	0	0	0	0	0.791087	788
protein sumoylation (GO:0016925)	0	0	0	0	0.791087	0	0	0	0	0	0	0	0	0	0	0	0	0	0	0	0.791087	789
peptidyl-serine phosphorylation (GO:0018105)	0	0	0	0	0.784984	0	0	0	0	0	0	0	0	0	0	0	0	0	0	0	0.784984	790
Ras protein signal transduction (GO:0007265)	0.640118	0	0	0	0.133789	0	0	0	0	0	0	0	0	0	0	0	0	0	0	0	0.773906	791
TNFR2 non-canonical NF-kB pathway Homo sapiens R-HSA-5668541	0	0	0	0	0.665028	0	0	0	0	0	0	0	0	0	0.108725	0	0	0	0	0	0.773753	792
regulation of protein targeting to mitochondrion (GO:1903214)	0	0	0	0	0.768063	0	0	0	0	0	0	0	0	0	0	0	0	0	0	0	0.768063	793
protein ubiquitination involved in ubiquitin-dependent protein catabolic process (GO:0042787)	0	0	0	0	0.75479	0	0	0	0	0	0	0	0	0	0	0	0	0	0	0	0.75479	794
RIG-I-like receptor signaling pathway Homo sapiens hsa04622	0	0	0	0	0.75479	0	0	0	0	0	0	0	0	0	0	0	0	0	0	0	0.75479	795
snRNA transcription from RNA polymerase II promoter (GO:0042795)	0	0	0	0	0.75479	0	0	0	0	0	0	0	0	0	0	0	0	0	0	0	0.75479	796
Adipocytokine signaling pathway Homo sapiens hsa04920	0	0	0	0	0.75479	0	0	0	0	0	0	0	0	0	0	0	0	0	0	0	0.75479	797
snRNA transcription (GO:0009301)	0	0	0	0	0.75479	0	0	0	0	0	0	0	0	0	0	0	0	0	0	0	0.75479	798
Parkin-Ubiquitin Proteasomal System pathway Homo sapiens WP2359	0	0	0	0	0.75479	0	0	0	0	0	0	0	0	0	0	0	0	0	0	0	0.75479	799
peptidyl-threonine modification (GO:0018210)	0	0	0	0	0.752401	0	0	0	0	0	0	0	0	0	0	0	0	0	0	0	0.752401	800
positive regulation of NF-kappaB transcription factor activity (GO:0051092)	0	0	0	0	0.750576	0	0	0	0	0	0	0	0	0	0	0	0	0	0	0	0.750576	801
regulation of mRNA stability (GO:0043488)	0	0	0	0	0.750576	0	0	0	0	0	0	0	0	0	0	0	0	0	0	0	0.750576	802
protein complex assembly (GO:0006461)	0	0	0	0	0.742043	0	0	0	0	0	0	0	0	0	0	0	0	0	0	0	0.742043	803
sodium ion transmembrane transporter activity (GO:0015081)	0	0	0	0	0.737317	0	0	0	0	0	0	0	0	0	0	0	0	0	0	0	0.737317	804
recombinational repair (GO:0000725)	0	0	0	0	0.737317	0	0	0	0	0	0	0	0	0	0	0	0	0	0	0	0.737317	805
apoptotic process (GO:0006915)	0	0	0	0	0.733177	0	0	0	0	0	0	0	0	0	0	0	0	0	0	0	0.733177	806
PRKCA	0.526234	0	0.16087	0	0.0458126	0	0	0	0	0	0	0	0	0	0	0	0	0	0	0	0.732916	807
positive regulation of establishment of protein localization to mitochondrion (GO:1903749)	0	0	0	0	0.728647	0	0	0	0	0	0	0	0	0	0	0	0	0	0	0	0.728647	808
macroautophagy (GO:0016236)	0	0	0	0	0.728647	0	0	0	0	0	0	0	0	0	0	0	0	0	0	0	0.728647	809
peptidyl-serine modification (GO:0018209)	0	0	0	0	0.727999	0	0	0	0	0	0	0	0	0	0	0	0	0	0	0	0.727999	810
Rab GTPase binding (GO:0017137)	0	0	0	0	0.725518	0	0	0	0	0	0	0	0	0	0	0	0	0	0	0	0.725518	811
Cytokine Signaling in Immune system Homo sapiens R-HSA-1280215	0.149894	0.436812	0.122049	0	0.0138244	0	0	0	0	0	0	0	0	0	0	0	0	0	0	0	0.722579	812
mRNA surveillance pathway Homo sapiens hsa03015	0	0	0	0	0.72205	0	0	0	0	0	0	0	0	0	0	0	0	0	0	0	0.72205	813
CSNK1D	0	0	0	0	0.720275	0	0	0	0	0	0	0	0	0	0	0	0	0	0	0	0.720275	814
regulation of neuron death (GO:1901214)	0	0	0	0	0.720275	0	0	0	0	0	0	0	0	0	0	0	0	0	0	0	0.720275	815
lysosomal transport (GO:0007041)	0	0	0	0	0.720275	0	0	0	0	0	0	0	0	0	0	0	0	0	0	0	0.720275	816
Downstream signaling of activated FGFR2 Homo sapiens R-HSA-5654696	0.247315	0	0.389762	0	0.0809372	0	0	0	0	0	0	0	0	0	0	0	0	0	0	0	0.718014	817
Downstream signaling of activated FGFR4 Homo sapiens R-HSA-5654716	0.247315	0	0.389762	0	0.0809372	0	0	0	0	0	0	0	0	0	0	0	0	0	0	0	0.718014	818
Downstream signaling of activated FGFR3 Homo sapiens R-HSA-5654708	0.247315	0	0.389762	0	0.0809372	0	0	0	0	0	0	0	0	0	0	0	0	0	0	0	0.718014	819
cell cycle G1/S phase transition (GO:0044843)	0	0	0	0	0.707345	0	0	0	0	0	0	0	0	0	0	0	0	0	0	0	0.707345	820
Chronic myeloid leukemia Homo sapiens hsa05220	0	0	0	0	0.703652	0	0	0	0	0	0	0	0	0	0	0	0	0	0	0	0.703652	821
Transport of inorganic cations/anions and amino acids/oligopeptides Homo sapiens R-HSA-425393	0	0	0	0	0.612535	0	0	0	0	0	0	0	0	0	0.0877602	0	0	0	0	0	0.700296	822
Signaling by FGFR4 Homo sapiens R-HSA-5654743	0.240551	0	0.380978	0	0.0765929	0	0	0	0	0	0	0	0	0	0	0	0	0	0	0	0.698123	823
Downstream signaling of activated FGFR1 Homo sapiens R-HSA-5654687	0.240551	0	0.380978	0	0.0765929	0	0	0	0	0	0	0	0	0	0	0	0	0	0	0	0.698123	824
lytic vacuole membrane (GO:0098852)	0.586058	0	0	0	0.10948	0	0	0	0	0	0	0	0	0	0	0	0	0	0	0	0.695538	825
ficolin-1-rich granule (GO:0101002)	0	0	0	0	0.591208	0	0	0	0	0	0	0	0	0	0.103242	0	0	0	0	0	0.69445	826
regulation of MAPK cascade (GO:0043408)	0.49646	0	0	0	0.197277	0	0	0	0	0	0	0	0	0	0	0	0	0	0	0	0.693737	827
proteolysis involved in cellular protein catabolic process (GO:0051603)	0	0	0	0	0.692945	0	0	0	0	0	0	0	0	0	0	0	0	0	0	0	0.692945	828
regulation of transcription from RNA polymerase II promoter in response to stress (GO:0043618)	0	0	0	0	0.692945	0	0	0	0	0	0	0	0	0	0	0	0	0	0	0	0.692945	829
Signaling by FGFR3 Homo sapiens R-HSA-5654741	0.238335	0	0.378093	0	0.075191	0	0	0	0	0	0	0	0	0	0	0	0	0	0	0	0.691618	830
positive regulation of sequence-specific DNA binding transcription factor activity (GO:0051091)	0	0	0	0	0.689698	0	0	0	0	0	0	0	0	0	0	0	0	0	0	0	0.689698	831
protein targeting (GO:0006605)	0	0	0	0	0.689427	0	0	0	0	0	0	0	0	0	0	0	0	0	0	0	0.689427	832
ficolin-1-rich granule lumen (GO:1904813)	0	0	0	0	0.572136	0	0	0	0	0	0	0	0	0	0.115926	0	0	0	0	0	0.688062	833
regulation of gene expression, epigenetic (GO:0040029)	0	0	0	0	0.687435	0	0	0	0	0	0	0	0	0	0	0	0	0	0	0	0.687435	834
Transmembrane transport of small molecules Homo sapiens R-HSA-382551	0.272145	0	0.147468	0	0.26189	0	0	0	0	0	0	0	0	0	0	0	0	0	0	0	0.681503	835
neutrophil degranulation (GO:0043312)	0.0565836	0	0.206139	0	0.41714	0	0	0	0	0	0	0	0	0	0	0	0	0	0	0	0.679862	836
actin binding (GO:0003779)	0.486713	0	0	0	0.193106	0	0	0	0	0	0	0	0	0	0	0	0	0	0	0	0.679819	837
Signaling by FGFR1 Homo sapiens R-HSA-5654736	0.231798	0	0.369558	0	0.0711199	0	0	0	0	0	0	0	0	0	0	0	0	0	0	0	0.672475	838
ion transport (GO:0006811)	0.209769	0	0	0	0.462582	0	0	0	0	0	0	0	0	0	0	0	0	0	0	0	0.672351	839
Pertussis Homo sapiens hsa05133	0	0	0	0	0.671612	0	0	0	0	0	0	0	0	0	0	0	0	0	0	0	0.671612	840
negative regulation of cellular amide metabolic process (GO:0034249)	0	0	0	0	0.671612	0	0	0	0	0	0	0	0	0	0	0	0	0	0	0	0.671612	841
negative regulation of phosphorylation (GO:0042326)	0	0	0	0	0.671612	0	0	0	0	0	0	0	0	0	0	0	0	0	0	0	0.671612	842
Leptin signaling pathway Homo sapiens WP2034	0	0	0	0	0.671612	0	0	0	0	0	0	0	0	0	0	0	0	0	0	0	0.671612	843
positive regulation of cellular process (GO:0048522)	0.0368844	0	0.0845203	0	0.544566	0	0	0	0	0	0	0	0	0	0	0	0	0	0	0	0.665971	844
interleukin-1-mediated signaling pathway (GO:0070498)	0	0	0	0	0.665028	0	0	0	0	0	0	0	0	0	0	0	0	0	0	0	0.665028	845
FYN	0	0	0	0	0.664065	0	0	0	0	0	0	0	0	0	0	0	0	0	0	0	0.664065	846
IRS-mediated signalling Homo sapiens R-HSA-112399	0	0	0.547075	0	0.113493	0	0	0	0	0	0	0	0	0	0	0	0	0	0	0	0.660568	847
GTPase regulator activity (GO:0030695)	0.611995	0	0	0	0.0448816	0	0	0	0	0	0	0	0	0	0	0	0	0	0	0	0.656876	848
thiol-dependent ubiquitin-specific protease activity (GO:0004843)	0	0	0	0	0.656172	0	0	0	0	0	0	0	0	0	0	0	0	0	0	0	0.656172	849
transforming growth factor beta receptor signaling pathway (GO:0007179)	0	0	0	0	0.656172	0	0	0	0	0	0	0	0	0	0	0	0	0	0	0	0.656172	850
neutrophil activation involved in immune response (GO:0002283)	0.054251	0	0.200131	0	0.400344	0	0	0	0	0	0	0	0	0	0	0	0	0	0	0	0.654726	851
Peptide hormone metabolism Homo sapiens R-HSA-2980736	0	0	0	0	0.584332	0	0	0	0	0	0	0	0	0	0.069886	0	0	0	0	0	0.654217	852
COPI-dependent Golgi-to-ER retrograde traffic Homo sapiens R-HSA-6811434	0	0	0	0	0.584332	0	0	0	0	0	0	0	0	0	0.068957	0	0	0	0	0	0.653289	853
sphingolipid metabolic process (GO:0006665)	0	0	0	0	0.651837	0	0	0	0	0	0	0	0	0	0	0	0	0	0	0	0.651837	854
RNA polymerase II core promoter proximal region sequence-specific DNA binding (GO:0000978)	0	0	0.644927	0	0.0052909	0	0	0	0	0	0	0	0	0	0	0	0	0	0	0	0.650218	855
negative regulation of protein phosphorylation (GO:0001933)	0	0	0	0	0.646677	0	0	0	0	0	0	0	0	0	0	0	0	0	0	0	0.646677	856
regulation of signal transduction (GO:0009966)	0.586058	0	0	0	0.0605767	0	0	0	0	0	0	0	0	0	0	0	0	0	0	0	0.646635	857
SRC	0.465586	0	0	0	0.177166	0	0	0	0	0	0	0	0	0	0	0	0	0	0	0	0.642753	858
Insulin receptor signalling cascade Homo sapiens R-HSA-74751	0	0	0.534916	0	0.107405	0	0	0	0	0	0	0	0	0	0	0	0	0	0	0	0.642321	859
protein heterodimerization activity (GO:0046982)	0	0	0.40047	0	0.241369	0	0	0	0	0	0	0	0	0	0	0	0	0	0	0	0.641838	860
Downstream signal transduction Homo sapiens R-HSA-186763	0.221268	0	0.355735	0	0.0647647	0	0	0	0	0	0	0	0	0	0	0	0	0	0	0	0.641768	861
negative regulation of transmembrane receptor protein serine/threonine kinase signaling pathway (GO:0090101)	0	0	0	0	0.641103	0	0	0	0	0	0	0	0	0	0	0	0	0	0	0	0.641103	862
NGF signalling via TRKA from the plasma membrane Homo sapiens R-HSA-187037	0.271656	0	0.275943	0	0.0932498	0	0	0	0	0	0	0	0	0	0	0	0	0	0	0	0.640849	863
IGF1R signaling cascade Homo sapiens R-HSA-2428924	0	0	0.530922	0	0.10544	0	0	0	0	0	0	0	0	0	0	0	0	0	0	0	0.636362	864
IRS-related events triggered by IGF1R Homo sapiens R-HSA-2428928	0	0	0.530922	0	0.10544	0	0	0	0	0	0	0	0	0	0	0	0	0	0	0	0.636362	865
Signaling by Type 1 Insulin-like Growth Factor 1 Receptor (IGF1R) Homo sapiens R-HSA-2404192	0	0	0.530922	0	0.10544	0	0	0	0	0	0	0	0	0	0	0	0	0	0	0	0.636362	866
positive regulation of GTPase activity (GO:0043547)	0.553652	0	0	0	0.0812712	0	0	0	0	0	0	0	0	0	0	0	0	0	0	0	0.634923	867
Antigen processing-Cross presentation Homo sapiens R-HSA-1236975	0	0	0	0	0.570967	0	0	0	0	0	0	0	0	0	0.0638821	0	0	0	0	0	0.634849	868
Global Genome Nucleotide Excision Repair (GG-NER) Homo sapiens R-HSA-5696399	0	0	0	0	0.570967	0	0	0	0	0	0	0	0	0	0.0629688	0	0	0	0	0	0.633935	869
metal ion binding (GO:0046872)	0.0399142	0.5662	0	0	0.02727	0	0	0	0	0	0	0	0	0	0	0	0	0	0	0	0.633384	870
neutrophil mediated immunity (GO:0002446)	0.0520065	0	0.194281	0	0.3841	0	0	0	0	0	0	0	0	0	0	0	0	0	0	0	0.630387	871
positive regulation of protein serine/threonine kinase activity (GO:0071902)	0	0	0	0	0.628033	0	0	0	0	0	0	0	0	0	0	0	0	0	0	0	0.628033	872
Toxoplasmosis Homo sapiens hsa05145	0	0	0	0	0.628033	0	0	0	0	0	0	0	0	0	0	0	0	0	0	0	0.628033	873
PRKDC	0	0	0	0	0.627685	0	0	0	0	0	0	0	0	0	0	0	0	0	0	0	0.627685	874
regulation of transcription from RNA polymerase II promoter in response to hypoxia (GO:0061418)	0	0	0	0	0.626394	0	0	0	0	0	0	0	0	0	0	0	0	0	0	0	0.626394	875
DAP12 signaling Homo sapiens R-HSA-2424491	0.215164	0	0.347676	0	0.0611968	0	0	0	0	0	0	0	0	0	0	0	0	0	0	0	0.624037	876
regulation of primary metabolic process (GO:0080090)	0	0	0	0	0.6223	0	0	0	0	0	0	0	0	0	0	0	0	0	0	0	0.6223	877
p75 NTR receptor-mediated signalling Homo sapiens R-HSA-193704	0	0	0	0	0.557915	0	0	0	0	0	0	0	0	0	0.0625321	0	0	0	0	0	0.620447	878
SHC1 events in EGFR signaling Homo sapiens R-HSA-180336	0	0	0.51526	0	0.105121	0	0	0	0	0	0	0	0	0	0	0	0	0	0	0	0.620381	879
RAF/MAP kinase cascade Homo sapiens R-HSA-5673001	0	0	0.51526	0	0.105121	0	0	0	0	0	0	0	0	0	0	0	0	0	0	0	0.620381	880
GRB2 events in EGFR signaling Homo sapiens R-HSA-179812	0	0	0.51526	0	0.105121	0	0	0	0	0	0	0	0	0	0	0	0	0	0	0	0.620381	881
SOS-mediated signalling Homo sapiens R-HSA-112412	0	0	0.51526	0	0.105121	0	0	0	0	0	0	0	0	0	0	0	0	0	0	0	0.620381	882
SHC1 events in ERBB4 signaling Homo sapiens R-HSA-1250347	0	0	0.51526	0	0.105121	0	0	0	0	0	0	0	0	0	0	0	0	0	0	0	0.620381	883
FRS-mediated FGFR4 signaling Homo sapiens R-HSA-5654712	0	0	0.510952	0	0.103	0	0	0	0	0	0	0	0	0	0	0	0	0	0	0	0.613952	884
FRS-mediated FGFR1 signaling Homo sapiens R-HSA-5654693	0	0	0.510952	0	0.103	0	0	0	0	0	0	0	0	0	0	0	0	0	0	0	0.613952	885
FRS-mediated FGFR2 signaling Homo sapiens R-HSA-5654700	0	0	0.510952	0	0.103	0	0	0	0	0	0	0	0	0	0	0	0	0	0	0	0.613952	886
FRS-mediated FGFR3 signaling Homo sapiens R-HSA-5654706	0	0	0.510952	0	0.103	0	0	0	0	0	0	0	0	0	0	0	0	0	0	0	0.613952	887
Proteoglycans in cancer Homo sapiens hsa05205	0.49646	0	0	0	0.117297	0	0	0	0	0	0	0	0	0	0	0	0	0	0	0	0.613756	888
Ion channel transport Homo sapiens R-HSA-983712	0.49646	0	0	0	0.117297	0	0	0	0	0	0	0	0	0	0	0	0	0	0	0	0.613756	889
negative regulation of nucleic acid-templated transcription (GO:1903507)	0	0	0.587255	0	0.0262291	0	0	0	0	0	0	0	0	0	0	0	0	0	0	0	0.613484	890
small GTPase mediated signal transduction (GO:0007264)	0	0	0	0	0.612535	0	0	0	0	0	0	0	0	0	0	0	0	0	0	0	0.612535	891
regulation of transforming growth factor beta receptor signaling pathway (GO:0017015)	0	0	0	0	0.612036	0	0	0	0	0	0	0	0	0	0	0	0	0	0	0	0.612036	892
Signalling to RAS Homo sapiens R-HSA-167044	0	0	0.469804	0	0.141624	0	0	0	0	0	0	0	0	0	0	0	0	0	0	0	0.611428	893
PRKACA	0.360194	0	0.23789	0	0.00562826	0	0	0	0	0	0	0	0	0	0	0	0	0	0	0	0.603713	894
phosphatidylinositol binding (GO:0035091)	0	0	0	0	0.600072	0	0	0	0	0	0	0	0	0	0	0	0	0	0	0	0.600072	895
Signaling by SCF-KIT Homo sapiens R-HSA-1433557	0.144534	0	0.401771	0	0.0516876	0	0	0	0	0	0	0	0	0	0	0	0	0	0	0	0.597992	896
TP53 Regulates Metabolic Genes Homo sapiens R-HSA-5628897	0	0	0	0	0.545167	0	0	0	0	0	0	0	0	0	0.0506719	0	0	0	0	0	0.595839	897
Signalling to p38 via RIT and RIN Homo sapiens R-HSA-187706	0	0	0.498243	0	0.0968646	0	0	0	0	0	0	0	0	0	0	0	0	0	0	0	0.595107	898
ARMS-mediated activation Homo sapiens R-HSA-170984	0	0	0.498243	0	0.0968646	0	0	0	0	0	0	0	0	0	0	0	0	0	0	0	0.595107	899
positive regulation of protein modification process (GO:0031401)	0	0	0	0	0.590437	0	0	0	0	0	0	0	0	0	0	0	0	0	0	0	0.590437	900
Frs2-mediated activation Homo sapiens R-HSA-170968	0	0	0.494077	0	0.0948932	0	0	0	0	0	0	0	0	0	0	0	0	0	0	0	0.58897	901
Hedgehog 'on' state Homo sapiens R-HSA-5632684	0	0	0	0	0.532716	0	0	0	0	0	0	0	0	0	0.0555949	0	0	0	0	0	0.588311	902
GSK3B	0.120783	0	0.143684	0	0.322311	0	0	0	0	0	0	0	0	0	0	0	0	0	0	0	0.586777	903
BMP signaling pathway (GO:0030509)	0	0	0	0	0.584332	0	0	0	0	0	0	0	0	0	0	0	0	0	0	0	0.584332	904
positive regulation of protein targeting to mitochondrion (GO:1903955)	0	0	0	0	0.584332	0	0	0	0	0	0	0	0	0	0	0	0	0	0	0	0.584332	905
negative regulation of gene expression (GO:0010629)	0	0	0.430615	0	0.15291	0	0	0	0	0	0	0	0	0	0	0	0	0	0	0	0.583525	906
MAPK1/MAPK3 signaling Homo sapiens R-HSA-5684996	0	0	0.489946	0	0.0929577	0	0	0	0	0	0	0	0	0	0	0	0	0	0	0	0.582904	907
core promoter proximal region sequence-specific DNA binding (GO:0000987)	0	0	0.572209	0	0.00893261	0	0	0	0	0	0	0	0	0	0	0	0	0	0	0	0.581142	908
Prolonged ERK activation events Homo sapiens R-HSA-169893	0	0	0.48585	0	0.0910576	0	0	0	0	0	0	0	0	0	0	0	0	0	0	0	0.576908	909
transmembrane receptor protein serine/threonine kinase signaling pathway (GO:0007178)	0	0	0	0	0.571118	0	0	0	0	0	0	0	0	0	0	0	0	0	0	0	0.571118	910
cellular protein complex assembly (GO:0043623)	0	0	0	0	0.571118	0	0	0	0	0	0	0	0	0	0	0	0	0	0	0	0.571118	911
BDNF signaling pathway Homo sapiens WP2380	0	0	0	0	0.571118	0	0	0	0	0	0	0	0	0	0	0	0	0	0	0	0.571118	912
Signaling by Leptin Homo sapiens R-HSA-2586552	0	0	0.481788	0	0.0891923	0	0	0	0	0	0	0	0	0	0	0	0	0	0	0	0.57098	913
positive regulation of DNA metabolic process (GO:0051054)	0	0	0	0	0.570967	0	0	0	0	0	0	0	0	0	0	0	0	0	0	0	0.570967	914
Signalling to ERKs Homo sapiens R-HSA-187687	0	0	0.442981	0	0.12413	0	0	0	0	0	0	0	0	0	0	0	0	0	0	0	0.567111	915
positive regulation of programmed cell death (GO:0043068)	0.290048	0	0	0	0.273802	0	0	0	0	0	0	0	0	0	0	0	0	0	0	0	0.56385	916
Signalling by NGF Homo sapiens R-HSA-166520	0.349454	0	0.150723	0	0.0635882	0	0	0	0	0	0	0	0	0	0	0	0	0	0	0	0.563765	917
negative regulation of macromolecule metabolic process (GO:0010605)	0	0	0	0	0.561545	0	0	0	0	0	0	0	0	0	0	0	0	0	0	0	0.561545	918
Interleukin receptor SHC signaling Homo sapiens R-HSA-912526	0	0	0.473766	0	0.0855638	0	0	0	0	0	0	0	0	0	0	0	0	0	0	0	0.559329	919
Peroxisome Homo sapiens hsa04146	0	0	0	0	0.557915	0	0	0	0	0	0	0	0	0	0	0	0	0	0	0	0.557915	920
negative regulation of neuron death (GO:1901215)	0	0	0	0	0.557915	0	0	0	0	0	0	0	0	0	0	0	0	0	0	0	0.557915	921
NCAM signaling for neurite out-growth Homo sapiens R-HSA-375165	0	0	0.397113	0	0.156785	0	0	0	0	0	0	0	0	0	0	0	0	0	0	0	0.553899	922
phosphatase activity (GO:0016791)	0	0	0	0	0.552677	0	0	0	0	0	0	0	0	0	0	0	0	0	0	0	0.552677	923
peptide metabolic process (GO:0006518)	0	0	0	0	0.552677	0	0	0	0	0	0	0	0	0	0	0	0	0	0	0	0.552677	924
NRF2 pathway Homo sapiens WP2884	0	0	0	0	0.55177	0	0	0	0	0	0	0	0	0	0	0	0	0	0	0	0.55177	925
Signaling by PDGF Homo sapiens R-HSA-186797	0.178252	0	0.29816	0	0.0698701	0	0	0	0	0	0	0	0	0	0	0	0	0	0	0	0.546283	926
cellular response to molecule of bacterial origin (GO:0071219)	0	0	0	0	0.545167	0	0	0	0	0	0	0	0	0	0	0	0	0	0	0	0.545167	927
DAP12 interactions Homo sapiens R-HSA-2172127	0.186892	0	0.309882	0	0.0458369	0	0	0	0	0	0	0	0	0	0	0	0	0	0	0	0.542611	928
VEGFR2 mediated cell proliferation Homo sapiens R-HSA-5218921	0	0	0.46198	0	0.0803684	0	0	0	0	0	0	0	0	0	0	0	0	0	0	0	0.542349	929
positive regulation of signal transduction (GO:0009967)	0.48192	0	0	0	0.0581629	0	0	0	0	0	0	0	0	0	0	0	0	0	0	0	0.540083	930
Metabolism of carbohydrates Homo sapiens R-HSA-71387	0	0	0	0	0.505592	0	0	0	0	0	0	0	0	0	0.0343913	0	0	0	0	0	0.539984	931
ATP binding (GO:0005524)	0	0	0	0	0.539642	0	0	0	0	0	0	0	0	0	0	0	0	0	0	0	0.539642	932
histone deacetylase binding (GO:0042826)	0	0	0	0	0.532716	0	0	0	0	0	0	0	0	0	0	0	0	0	0	0	0.532716	933
non-canonical Wnt signaling pathway (GO:0035567)	0	0	0	0	0.530882	0	0	0	0	0	0	0	0	0	0	0	0	0	0	0	0.530882	934
RNA splicing (GO:0008380)	0	0	0	0	0.53038	0	0	0	0	0	0	0	0	0	0	0	0	0	0	0	0.53038	935
Wnt Signaling Pathway NetPath Mus musculus WP539	0	0	0	0	0.53038	0	0	0	0	0	0	0	0	0	0	0	0	0	0	0	0.53038	936
Integrated Pancreatic Cancer Pathway Homo sapiens WP2377	0	0	0	0	0.523929	0	0	0	0	0	0	0	0	0	0	0	0	0	0	0	0.523929	937
CSNK1E	0	0	0	0	0.52102	0	0	0	0	0	0	0	0	0	0	0	0	0	0	0	0.52102	938
Interleukin-2 signaling Homo sapiens R-HSA-451927	0	0	0.446718	0	0.073881	0	0	0	0	0	0	0	0	0	0	0	0	0	0	0	0.520599	939
Salmonella infection Homo sapiens hsa05132	0	0	0	0	0.520553	0	0	0	0	0	0	0	0	0	0	0	0	0	0	0	0.520553	940
regulation of cell cycle (GO:0051726)	0	0	0	0	0.513975	0	0	0	0	0	0	0	0	0	0	0	0	0	0	0	0.513975	941
negative regulation of cellular macromolecule biosynthetic process (GO:2000113)	0	0	0.391915	0	0.119843	0	0	0	0	0	0	0	0	0	0	0	0	0	0	0	0.511759	942
Dopaminergic synapse Homo sapiens hsa04728	0	0	0	0	0.511332	0	0	0	0	0	0	0	0	0	0	0	0	0	0	0	0.511332	943
positive regulation of protein kinase activity (GO:0045860)	0	0	0	0	0.510845	0	0	0	0	0	0	0	0	0	0	0	0	0	0	0	0.510845	944
Rap1 signaling pathway Homo sapiens hsa04015	0.458625	0	0	0	0.051492	0	0	0	0	0	0	0	0	0	0	0	0	0	0	0	0.510117	945
regulation of cytokine production (GO:0001817)	0	0	0	0	0.508964	0	0	0	0	0	0	0	0	0	0	0	0	0	0	0	0.508964	946
cellular response to BMP stimulus (GO:0071773)	0	0	0	0	0.508672	0	0	0	0	0	0	0	0	0	0	0	0	0	0	0	0.508672	947
sequence-specific DNA binding (GO:0043565)	0	0	0	0	0.499526	0	0	0	0	0	0	0	0	0	0	0	0	0	0	0	0.499526	948
purine ribonucleoside triphosphate binding (GO:0035639)	0	0	0	0	0.488932	0	0	0	0	0	0	0	0	0	0	0	0	0	0	0	0.488932	949
secretory granule lumen (GO:0034774)	0	0	0	0	0.43132	0	0	0	0	0	0	0	0	0	0.0538272	0	0	0	0	0	0.485148	950
cellular response to hypoxia (GO:0071456)	0	0	0	0	0.48328	0	0	0	0	0	0	0	0	0	0	0	0	0	0	0	0.48328	951
regulation of protein binding (GO:0043393)	0	0	0	0	0.478408	0	0	0	0	0	0	0	0	0	0	0	0	0	0	0	0.478408	952
Oxidative Stress Induced Senescence Homo sapiens R-HSA-2559580	0	0	0	0	0.463809	0	0	0	0	0	0	0	0	0	0.0115114	0	0	0	0	0	0.47532	953
Interleukin-3, 5 and GM-CSF signaling Homo sapiens R-HSA-512988	0	0	0.414174	0	0.0609694	0	0	0	0	0	0	0	0	0	0	0	0	0	0	0	0.475144	954
regulation of cytokine-mediated signaling pathway (GO:0001959)	0	0	0	0	0.474639	0	0	0	0	0	0	0	0	0	0	0	0	0	0	0	0.474639	955
vacuolar lumen (GO:0005775)	0	0	0	0	0.42488	0	0	0	0	0	0	0	0	0	0.0497029	0	0	0	0	0	0.474583	956
Hepatitis C Homo sapiens hsa05160	0	0	0	0	0.474257	0	0	0	0	0	0	0	0	0	0	0	0	0	0	0	0.474257	957
protein serine/threonine kinase activity (GO:0004674)	0	0	0.165525	0	0.303439	0	0	0	0	0	0	0	0	0	0	0	0	0	0	0	0.468963	958
Signaling by Hedgehog Homo sapiens R-HSA-5358351	0	0	0	0	0.448126	0	0	0	0	0	0	0	0	0	0.0193097	0	0	0	0	0	0.467436	959
protein-DNA complex assembly (GO:0065004)	0	0	0	0	0.463809	0	0	0	0	0	0	0	0	0	0	0	0	0	0	0	0.463809	960
positive regulation of canonical Wnt signaling pathway (GO:0090263)	0	0	0	0	0.459032	0	0	0	0	0	0	0	0	0	0	0	0	0	0	0	0.459032	961
protein phosphatase binding (GO:0019903)	0	0	0	0	0.453226	0	0	0	0	0	0	0	0	0	0	0	0	0	0	0	0.453226	962
TNF alpha Signaling Pathway Homo sapiens WP231	0	0	0	0	0.453226	0	0	0	0	0	0	0	0	0	0	0	0	0	0	0	0.453226	963
recycling endosome (GO:0055037)	0	0	0	0	0.405322	0	0	0	0	0	0	0	0	0	0.0437892	0	0	0	0	0	0.449112	964
Apoptosis Modulation and Signaling Homo sapiens WP1772	0	0	0	0	0.442883	0	0	0	0	0	0	0	0	0	0	0	0	0	0	0	0.442883	965
chromatin remodeling (GO:0006338)	0	0	0	0	0.431377	0	0	0	0	0	0	0	0	0	0	0	0	0	0	0	0.431377	966
positive regulation of protein phosphorylation (GO:0001934)	0.195871	0	0	0	0.234288	0	0	0	0	0	0	0	0	0	0	0	0	0	0	0	0.430159	967
ATM	0	0	0	0	0.42488	0	0	0	0	0	0	0	0	0	0	0	0	0	0	0	0.42488	968
cellular response to growth factor stimulus (GO:0071363)	0	0	0	0	0.423349	0	0	0	0	0	0	0	0	0	0	0	0	0	0	0	0.423349	969
Tight junction Homo sapiens hsa04530	0	0	0	0	0.423349	0	0	0	0	0	0	0	0	0	0	0	0	0	0	0	0.423349	970
Glycerophospholipid metabolism Homo sapiens hsa00564	0	0	0	0	0.422893	0	0	0	0	0	0	0	0	0	0	0	0	0	0	0	0.422893	971
activation of MAPK activity (GO:0000187)	0	0	0	0	0.42252	0	0	0	0	0	0	0	0	0	0	0	0	0	0	0	0.42252	972
positive regulation of intracellular signal transduction (GO:1902533)	0.107058	0	0.0599849	0	0.249469	0	0	0	0	0	0	0	0	0	0	0	0	0	0	0	0.416513	973
regulation of cell death (GO:0010941)	0	0	0	0	0.413236	0	0	0	0	0	0	0	0	0	0	0	0	0	0	0	0.413236	974
peptidase activity, acting on L-amino acid peptides (GO:0070011)	0	0	0	0	0.412987	0	0	0	0	0	0	0	0	0	0	0	0	0	0	0	0.412987	975
actin cytoskeleton (GO:0015629)	0	0	0.313473	0	0.0943021	0	0	0	0	0	0	0	0	0	0	0	0	0	0	0	0.407775	976
MyD88-independent TLR3/TLR4 cascade Homo sapiens R-HSA-166166	0	0	0	0	0.403795	0	0	0	0	0	0	0	0	0	0	0	0	0	0	0	0.403795	977
TRIF-mediated TLR3/TLR4 signaling Homo sapiens R-HSA-937061	0	0	0	0	0.403795	0	0	0	0	0	0	0	0	0	0	0	0	0	0	0	0.403795	978
Toll Like Receptor 3 (TLR3) Cascade Homo sapiens R-HSA-168164	0	0	0	0	0.403795	0	0	0	0	0	0	0	0	0	0	0	0	0	0	0	0.403795	979
Visual phototransduction Homo sapiens R-HSA-2187338	0	0	0	0	0.403795	0	0	0	0	0	0	0	0	0	0	0	0	0	0	0	0.403795	980
Neurotrophin signaling pathway Homo sapiens hsa04722	0	0	0	0	0.396976	0	0	0	0	0	0	0	0	0	0	0	0	0	0	0	0.396976	981
Metabolism of water-soluble vitamins and cofactors Homo sapiens R-HSA-196849	0	0	0	0	0.394567	0	0	0	0	0	0	0	0	0	0	0	0	0	0	0	0.394567	982
adenyl ribonucleotide binding (GO:0032559)	0	0	0	0	0.391933	0	0	0	0	0	0	0	0	0	0	0	0	0	0	0	0.391933	983
regulation of gene expression (GO:0010468)	0.0397605	0.144276	0.0507052	0	0.0929034	0.0627874	0	0	0	0	0	0	0	0	0	0	0	0	0	0	0.390433	984
Metabolism of lipids and lipoproteins Homo sapiens R-HSA-556833	0.0172828	0	0.00965855	0	0.0653463	0.297547	0	0	0	0	0	0	0	0	0	0	0	0	0	0	0.389834	985
Glycosaminoglycan metabolism Homo sapiens R-HSA-1630316	0	0	0	0	0.388793	0	0	0	0	0	0	0	0	0	0	0	0	0	0	0	0.388793	986
Hedgehog 'off' state Homo sapiens R-HSA-5610787	0	0	0	0	0.385545	0	0	0	0	0	0	0	0	0	0	0	0	0	0	0	0.385545	987
Estrogen signaling pathway Homo sapiens hsa04915	0	0	0	0	0.385545	0	0	0	0	0	0	0	0	0	0	0	0	0	0	0	0.385545	988
Downstream TCR signaling Homo sapiens R-HSA-202424	0	0	0	0	0.385545	0	0	0	0	0	0	0	0	0	0	0	0	0	0	0	0.385545	989
CLEC7A (Dectin-1) signaling Homo sapiens R-HSA-5607764	0	0	0	0	0.385545	0	0	0	0	0	0	0	0	0	0	0	0	0	0	0	0.385545	990
Beta-catenin independent WNT signaling Homo sapiens R-HSA-3858494	0	0	0	0	0.38487	0	0	0	0	0	0	0	0	0	0	0	0	0	0	0	0.38487	991
lysosomal membrane (GO:0005765)	0.34972	0	0	0	0.0312677	0	0	0	0	0	0	0	0	0	0	0	0	0	0	0	0.380988	992
MAPK family signaling cascades Homo sapiens R-HSA-5683057	0	0	0.341176	0	0.0366791	0	0	0	0	0	0	0	0	0	0	0	0	0	0	0	0.377855	993
positive regulation of cell proliferation (GO:0008284)	0.0490602	0	0.186015	0	0.142122	0	0	0	0	0	0	0	0	0	0	0	0	0	0	0	0.377198	994
regulation of lipid metabolic process (GO:0019216)	0	0	0	0	0.376726	0	0	0	0	0	0	0	0	0	0	0	0	0	0	0	0.376726	995
cellular response to transforming growth factor beta stimulus (GO:0071560)	0	0	0	0	0.376726	0	0	0	0	0	0	0	0	0	0	0	0	0	0	0	0.376726	996
MAPK Signaling Pathway Homo sapiens WP382	0	0	0	0	0.375359	0	0	0	0	0	0	0	0	0	0	0	0	0	0	0	0.375359	997
AGE-RAGE signaling pathway in diabetic complications Homo sapiens hsa04933	0	0	0	0	0.368103	0	0	0	0	0	0	0	0	0	0	0	0	0	0	0	0.368103	998
cilium organization (GO:0044782)	0	0	0	0	0.367597	0	0	0	0	0	0	0	0	0	0	0	0	0	0	0	0.367597	999
transmembrane transport (GO:0055085)	0.155965	0	0.151531	0	0.0540945	0	0	0	0	0	0	0	0	0	0	0	0	0	0	0	0.36159	1000
FCERI mediated MAPK activation Homo sapiens R-HSA-2871796	0	0	0.327043	0	0.0327344	0	0	0	0	0	0	0	0	0	0	0	0	0	0	0	0.359777	1001
metallopeptidase activity (GO:0008237)	0	0	0	0	0.359673	0	0	0	0	0	0	0	0	0	0	0	0	0	0	0	0.359673	1002
protein dephosphorylation (GO:0006470)	0	0	0	0	0.357634	0	0	0	0	0	0	0	0	0	0	0	0	0	0	0	0.357634	1003
negative regulation of canonical Wnt signaling pathway (GO:0090090)	0	0	0	0	0.356449	0	0	0	0	0	0	0	0	0	0	0	0	0	0	0	0.356449	1004
Metabolism of vitamins and cofactors Homo sapiens R-HSA-196854	0	0	0	0	0.356449	0	0	0	0	0	0	0	0	0	0	0	0	0	0	0	0.356449	1005
protein oligomerization (GO:0051259)	0	0	0	0	0.355398	0	0	0	0	0	0	0	0	0	0	0	0	0	0	0	0.355398	1006
central nervous system development (GO:0007417)	0	0	0	0	0.355398	0	0	0	0	0	0	0	0	0	0	0	0	0	0	0	0.355398	1007
transcription factor activity, RNA polymerase II core promoter proximal region sequence-specific binding (GO:0000982)	0	0	0.352905	0	0	0	0	0	0	0	0	0	0	0	0	0	0	0	0	0	0.352905	1008
cytoplasmic vesicle lumen (GO:0060205)	0	0	0	0	0.328842	0	0	0	0	0	0	0	0	0	0.0159671	0	0	0	0	0	0.344809	1009
T cell receptor signaling pathway Homo sapiens hsa04660	0	0	0	0	0.343371	0	0	0	0	0	0	0	0	0	0	0	0	0	0	0	0.343371	1010
negative regulation of transcription, DNA-templated (GO:0045892)	0.0070143	0	0.297738	0	0.0329906	0	0	0	0	0	0	0	0	0	0	0	0	0	0	0	0.337743	1011
Senescence and Autophagy in Cancer Homo sapiens WP615	0	0	0	0	0.335491	0	0	0	0	0	0	0	0	0	0	0	0	0	0	0	0.335491	1012
proteolysis (GO:0006508)	0	0	0	0	0.33212	0	0	0	0	0	0	0	0	0	0	0	0	0	0	0	0.33212	1013
Influenza A Homo sapiens hsa05164	0	0	0	0	0.331134	0	0	0	0	0	0	0	0	0	0	0	0	0	0	0	0.331134	1014
response to endoplasmic reticulum stress (GO:0034976)	0	0	0	0	0.327786	0	0	0	0	0	0	0	0	0	0	0	0	0	0	0	0.327786	1015
Fc epsilon receptor (FCERI) signaling Homo sapiens R-HSA-2454202	0.0679567	0	0.23418	0	0.0220331	0	0	0	0	0	0	0	0	0	0	0	0	0	0	0	0.32417	1016
Circadian rythm related genes Homo sapiens WP3594	0	0	0	0	0.321217	0	0	0	0	0	0	0	0	0	0	0	0	0	0	0	0.321217	1017
protein kinase regulator activity (GO:0019887)	0	0	0	0	0.320252	0	0	0	0	0	0	0	0	0	0	0	0	0	0	0	0.320252	1018
regulation of cell growth (GO:0001558)	0	0	0	0	0.315802	0	0	0	0	0	0	0	0	0	0	0	0	0	0	0	0.315802	1019
MAPK signaling pathway Mus musculus WP493	0	0	0	0	0.31132	0	0	0	0	0	0	0	0	0	0	0	0	0	0	0	0.31132	1020
Focal adhesion Homo sapiens hsa04510	0	0	0	0	0.310468	0	0	0	0	0	0	0	0	0	0	0	0	0	0	0	0.310468	1021
VEGFA-VEGFR2 Pathway Homo sapiens R-HSA-4420097	0	0	0.251139	0	0.057112	0	0	0	0	0	0	0	0	0	0	0	0	0	0	0	0.308251	1022
cellular response to organic substance (GO:0071310)	0	0	0	0	0.302238	0	0	0	0	0	0	0	0	0	0	0	0	0	0	0	0.302238	1023
TNF signaling pathway Homo sapiens hsa04668	0	0	0	0	0.298637	0	0	0	0	0	0	0	0	0	0	0	0	0	0	0	0.298637	1024
FCERI mediated NF-kB activation Homo sapiens R-HSA-2871837	0	0	0	0	0.291748	0	0	0	0	0	0	0	0	0	0	0	0	0	0	0	0.291748	1025
positive regulation of cellular biosynthetic process (GO:0031328)	0	0	0	0	0.287947	0	0	0	0	0	0	0	0	0	0	0	0	0	0	0	0.287947	1026
Activated TLR4 signalling Homo sapiens R-HSA-166054	0	0	0	0	0.285011	0	0	0	0	0	0	0	0	0	0	0	0	0	0	0	0.285011	1027
Signaling by VEGF Homo sapiens R-HSA-194138	0	0	0.234457	0	0.0486578	0	0	0	0	0	0	0	0	0	0	0	0	0	0	0	0.283114	1028
MAPK signaling pathway Homo sapiens hsa04010	0	0	0	0	0.282477	0	0	0	0	0	0	0	0	0	0	0	0	0	0	0	0.282477	1029
regulation of organelle organization (GO:0033043)	0	0	0	0	0.278423	0	0	0	0	0	0	0	0	0	0	0	0	0	0	0	0.278423	1030
Ubiquitin mediated proteolysis Homo sapiens hsa04120	0	0	0	0	0.277655	0	0	0	0	0	0	0	0	0	0	0	0	0	0	0	0.277655	1031
Insulin signaling pathway Homo sapiens hsa04910	0	0	0	0	0.266074	0	0	0	0	0	0	0	0	0	0	0	0	0	0	0	0.266074	1032
mitochondrial outer membrane (GO:0005741)	0	0	0	0	0.265681	0	0	0	0	0	0	0	0	0	0.000161405	0	0	0	0	0	0.265842	1033
protein O-linked glycosylation (GO:0006493)	0	0	0	0	0.265681	0	0	0	0	0	0	0	0	0	0	0	0	0	0	0	0.265681	1034
positive regulation of Wnt signaling pathway (GO:0030177)	0	0	0	0	0.260453	0	0	0	0	0	0	0	0	0	0	0	0	0	0	0	0.260453	1035
Apoptosis Homo sapiens hsa04210	0	0	0	0	0.260453	0	0	0	0	0	0	0	0	0	0	0	0	0	0	0	0.260453	1036
regulation of mitotic cell cycle (GO:0007346)	0	0	0	0	0.25588	0	0	0	0	0	0	0	0	0	0	0	0	0	0	0	0.25588	1037
TCR signaling Homo sapiens R-HSA-202403	0	0	0	0	0.247602	0	0	0	0	0	0	0	0	0	0	0	0	0	0	0	0.247602	1038
PI3K-Akt signaling pathway Homo sapiens hsa04151	0	0	0.209552	0	0.0372811	0	0	0	0	0	0	0	0	0	0	0	0	0	0	0	0.246834	1039
Downstream signaling events of B Cell Receptor (BCR) Homo sapiens R-HSA-1168372	0	0	0	0	0.242605	0	0	0	0	0	0	0	0	0	0	0	0	0	0	0	0.242605	1040
brain development (GO:0007420)	0	0	0	0	0.24184	0	0	0	0	0	0	0	0	0	0	0	0	0	0	0	0.24184	1041
Spinal Cord Injury Homo sapiens WP2431	0	0	0	0	0.24184	0	0	0	0	0	0	0	0	0	0	0	0	0	0	0	0.24184	1042
plasma membrane bounded cell projection assembly (GO:0120031)	0	0	0	0	0.240549	0	0	0	0	0	0	0	0	0	0	0	0	0	0	0	0.240549	1043
Fatty acid, triacylglycerol, and ketone body metabolism Homo sapiens R-HSA-535734	0	0	0	0	0.239495	0	0	0	0	0	0	0	0	0	0	0	0	0	0	0	0.239495	1044
Sphingolipid signaling pathway Homo sapiens hsa04071	0	0	0	0	0.236205	0	0	0	0	0	0	0	0	0	0	0	0	0	0	0	0.236205	1045
Golgi organization (GO:0007030)	0	0	0	0	0.230694	0	0	0	0	0	0	0	0	0	0	0	0	0	0	0	0.230694	1046
stimulatory C-type lectin receptor signaling pathway (GO:0002223)	0	0	0	0	0.230694	0	0	0	0	0	0	0	0	0	0	0	0	0	0	0	0.230694	1047
Gastrin-CREB signalling pathway via PKC and MAPK Homo sapiens R-HSA-881907	0.0447791	0	0.174427	0	0.00980487	0	0	0	0	0	0	0	0	0	0	0	0	0	0	0	0.229011	1048
Toll Like Receptor 4 (TLR4) Cascade Homo sapiens R-HSA-166016	0	0	0	0	0.225305	0	0	0	0	0	0	0	0	0	0	0	0	0	0	0	0.225305	1049
Signaling by NOTCH Homo sapiens R-HSA-157118	0	0	0	0	0.225305	0	0	0	0	0	0	0	0	0	0	0	0	0	0	0	0.225305	1050
regulation of protein kinase activity (GO:0045859)	0	0	0	0	0.224083	0	0	0	0	0	0	0	0	0	0	0	0	0	0	0	0.224083	1051
RNA polymerase II transcription factor complex (GO:0090575)	0	0	0	0	0.224083	0	0	0	0	0	0	0	0	0	0	0	0	0	0	0	0.224083	1052
GTP binding (GO:0005525)	0	0	0	0	0.224083	0	0	0	0	0	0	0	0	0	0	0	0	0	0	0	0.224083	1053
positive regulation of hydrolase activity (GO:0051345)	0	0	0	0	0.222593	0	0	0	0	0	0	0	0	0	0	0	0	0	0	0	0.222593	1054
C-type lectin receptors (CLRs) Homo sapiens R-HSA-5621481	0	0	0	0	0.220035	0	0	0	0	0	0	0	0	0	0	0	0	0	0	0	0.220035	1055
Adrenergic signaling in cardiomyocytes Homo sapiens hsa04261	0	0	0	0	0.219288	0	0	0	0	0	0	0	0	0	0	0	0	0	0	0	0.219288	1056
dephosphorylation (GO:0016311)	0	0	0	0	0.214881	0	0	0	0	0	0	0	0	0	0	0	0	0	0	0	0.214881	1057
AMPK signaling pathway Homo sapiens hsa04152	0	0	0	0	0.214881	0	0	0	0	0	0	0	0	0	0	0	0	0	0	0	0.214881	1058
innate immune response activating cell surface receptor signaling pathway (GO:0002220)	0	0	0	0	0.214881	0	0	0	0	0	0	0	0	0	0	0	0	0	0	0	0.214881	1059
cellular response to interleukin-1 (GO:0071347)	0	0	0	0	0.209982	0	0	0	0	0	0	0	0	0	0	0	0	0	0	0	0.209982	1060
regulation of nucleic acid-templated transcription (GO:1903506)	0.165479	0	0	0	0.0438811	0	0	0	0	0	0	0	0	0	0	0	0	0	0	0	0.20936	1061
positive regulation of MAP kinase activity (GO:0043406)	0	0	0	0	0.201276	0	0	0	0	0	0	0	0	0	0	0	0	0	0	0	0.201276	1062
actin filament binding (GO:0051015)	0	0	0	0	0.200093	0	0	0	0	0	0	0	0	0	0	0	0	0	0	0	0.200093	1063
magnesium ion binding (GO:0000287)	0	0	0	0	0.200093	0	0	0	0	0	0	0	0	0	0	0	0	0	0	0	0.200093	1064
protein phosphorylation (GO:0006468)	0.0287752	0	0.0653273	0	0.105451	0	0	0	0	0	0	0	0	0	0	0	0	0	0	0	0.199554	1065
negative regulation of transcription from RNA polymerase II promoter (GO:0000122)	0.00896244	0	0.18126	0	0.00738468	0	0	0	0	0	0	0	0	0	0	0	0	0	0	0	0.197607	1066
spermatogenesis (GO:0007283)	0	0	0	0	0.196702	0	0	0	0	0	0	0	0	0	0	0	0	0	0	0	0.196702	1067
regulation of cellular macromolecule biosynthetic process (GO:2000112)	0.13772	0	0.0130239	0	0.0457402	0	0	0	0	0	0	0	0	0	0	0	0	0	0	0	0.196484	1068
azurophil granule (GO:0042582)	0	0	0	0	0.19245	0	0	0	0	0	0	0	0	0	0	0	0	0	0	0	0.19245	1069
male gamete generation (GO:0048232)	0	0	0	0	0.19245	0	0	0	0	0	0	0	0	0	0	0	0	0	0	0	0.19245	1070
regulation of macromolecule metabolic process (GO:0060255)	0	0	0	0	0.190771	0	0	0	0	0	0	0	0	0	0	0	0	0	0	0	0.190771	1071
response to lipopolysaccharide (GO:0032496)	0	0	0	0	0.188283	0	0	0	0	0	0	0	0	0	0	0	0	0	0	0	0.188283	1072
protein localization to plasma membrane (GO:0072659)	0	0	0	0	0.186265	0	0	0	0	0	0	0	0	0	0	0	0	0	0	0	0.186265	1073
generation of neurons (GO:0048699)	0	0	0	0	0.186265	0	0	0	0	0	0	0	0	0	0	0	0	0	0	0	0.186265	1074
organonitrogen compound biosynthetic process (GO:1901566)	0	0	0	0	0.185571	0	0	0	0	0	0	0	0	0	0	0	0	0	0	0	0.185571	1075
Cell-Cell communication Homo sapiens R-HSA-1500931	0	0	0	0	0.181858	0	0	0	0	0	0	0	0	0	0	0	0	0	0	0	0.181858	1076
Signaling by the B Cell Receptor (BCR) Homo sapiens R-HSA-983705	0	0	0	0	0.179959	0	0	0	0	0	0	0	0	0	0	0	0	0	0	0	0.179959	1077
phosphate-containing compound metabolic process (GO:0006796)	0	0	0	0	0.178142	0	0	0	0	0	0	0	0	0	0	0	0	0	0	0	0.178142	1078
purine ribonucleoside binding (GO:0032550)	0	0	0	0	0.172427	0	0	0	0	0	0	0	0	0	0	0	0	0	0	0	0.172427	1079
protein localization to membrane (GO:0072657)	0	0	0	0	0.16866	0	0	0	0	0	0	0	0	0	0	0	0	0	0	0	0.16866	1080
phosphoprotein phosphatase activity (GO:0004721)	0	0	0	0	0.161249	0	0	0	0	0	0	0	0	0	0	0	0	0	0	0	0.161249	1081
T cell receptor signaling pathway (GO:0050852)	0	0	0	0	0.157805	0	0	0	0	0	0	0	0	0	0	0	0	0	0	0	0.157805	1082
cytoplasmic vesicle (GO:0031410)	0	0	0	0	0.156582	0	0	0	0	0	0	0	0	0	0	0	0	0	0	0	0.156582	1083
glycerophospholipid biosynthetic process (GO:0046474)	0	0	0	0	0.154331	0	0	0	0	0	0	0	0	0	0	0	0	0	0	0	0.154331	1084
protein homooligomerization (GO:0051260)	0	0	0	0	0.154204	0	0	0	0	0	0	0	0	0	0	0	0	0	0	0	0.154204	1085
Chemokine signaling pathway Mus musculus WP2292	0	0	0	0	0.150927	0	0	0	0	0	0	0	0	0	0	0	0	0	0	0	0.150927	1086
Toll-Like Receptors Cascades Homo sapiens R-HSA-168898	0	0	0	0	0.146355	0	0	0	0	0	0	0	0	0	0	0	0	0	0	0	0.146355	1087
inorganic cation transmembrane transport (GO:0098662)	0	0	0	0	0.146355	0	0	0	0	0	0	0	0	0	0	0	0	0	0	0	0.146355	1088
negative regulation of sequence-specific DNA binding transcription factor activity (GO:0043433)	0	0	0	0	0.146355	0	0	0	0	0	0	0	0	0	0	0	0	0	0	0	0.146355	1089
endoplasmic reticulum lumen (GO:0005788)	0	0	0	0	0.146085	0	0	0	0	0	0	0	0	0	0	0	0	0	0	0	0.146085	1090
Signaling by Interleukins Homo sapiens R-HSA-449147	0	0	0.133776	0	0.0122086	0	0	0	0	0	0	0	0	0	0	0	0	0	0	0	0.145985	1091
cGMP-PKG signaling pathway Homo sapiens hsa04022	0	0	0	0	0.144325	0	0	0	0	0	0	0	0	0	0	0	0	0	0	0	0.144325	1092
Regulation of toll-like receptor signaling pathway Homo sapiens WP1449	0	0	0	0	0.142837	0	0	0	0	0	0	0	0	0	0	0	0	0	0	0	0.142837	1093
positive regulation of macromolecule biosynthetic process (GO:0010557)	0	0	0	0	0.139398	0	0	0	0	0	0	0	0	0	0	0	0	0	0	0	0.139398	1094
Interferon Signaling Homo sapiens R-HSA-913531	0	0	0	0	0.136038	0	0	0	0	0	0	0	0	0	0	0	0	0	0	0	0.136038	1095
cellular response to oxygen-containing compound (GO:1901701)	0	0	0	0	0.136029	0	0	0	0	0	0	0	0	0	0	0	0	0	0	0	0.136029	1096
guanyl ribonucleotide binding (GO:0032561)	0	0	0	0	0.134916	0	0	0	0	0	0	0	0	0	0	0	0	0	0	0	0.134916	1097
cytoplasmic ribonucleoprotein granule (GO:0036464)	0	0	0	0	0.134916	0	0	0	0	0	0	0	0	0	0	0	0	0	0	0	0.134916	1098
positive regulation of macromolecule metabolic process (GO:0010604)	0	0	0	0	0.131232	0	0	0	0	0	0	0	0	0	0	0	0	0	0	0	0.131232	1099
Pathways in cancer Homo sapiens hsa05200	0.0664639	0	0	0	0.06278	0	0	0	0	0	0	0	0	0	0	0	0	0	0	0	0.129244	1100
cAMP signaling pathway Homo sapiens hsa04024	0	0	0	0	0.127699	0	0	0	0	0	0	0	0	0	0	0	0	0	0	0	0.127699	1101
Calcium Regulation in the Cardiac Cell Homo sapiens WP536	0	0	0	0	0.117395	0	0	0	0	0	0	0	0	0	0	0	0	0	0	0	0.117395	1102
negative regulation of cell differentiation (GO:0045596)	0	0	0	0	0.114529	0	0	0	0	0	0	0	0	0	0	0	0	0	0	0	0.114529	1103
Regulation of Actin Cytoskeleton Homo sapiens WP51	0	0	0	0	0.114529	0	0	0	0	0	0	0	0	0	0	0	0	0	0	0	0.114529	1104
cellular response to lipid (GO:0071396)	0	0	0	0	0.112496	0	0	0	0	0	0	0	0	0	0	0	0	0	0	0	0.112496	1105
positive regulation of cell motility (GO:2000147)	0	0	0	0	0.109947	0	0	0	0	0	0	0	0	0	0	0	0	0	0	0	0.109947	1106
activation of protein kinase activity (GO:0032147)	0	0	0	0	0.10948	0	0	0	0	0	0	0	0	0	0	0	0	0	0	0	0.10948	1107
Hippo signaling pathway Homo sapiens hsa04390	0	0	0	0	0.106316	0	0	0	0	0	0	0	0	0	0	0	0	0	0	0	0.106316	1108
Insulin Signaling Mus musculus WP65	0	0	0	0	0.103702	0	0	0	0	0	0	0	0	0	0	0	0	0	0	0	0.103702	1109
Fc-epsilon receptor signaling pathway (GO:0038095)	0	0	0	0	0.102613	0	0	0	0	0	0	0	0	0	0	0	0	0	0	0	0.102613	1110
cytokine activity (GO:0005125)	0	0	0	0	0.101148	0	0	0	0	0	0	0	0	0	0	0	0	0	0	0	0.101148	1111
Fc receptor signaling pathway (GO:0038093)	0	0	0	0	0.100269	0	0	0	0	0	0	0	0	0	0	0	0	0	0	0	0.100269	1112
protein kinase activity (GO:0004672)	0	0	0.0432358	0	0.0544513	0	0	0	0	0	0	0	0	0	0	0	0	0	0	0	0.0976871	1113
Focal Adhesion Mus musculus WP85	0	0	0	0	0.0957278	0	0	0	0	0	0	0	0	0	0	0	0	0	0	0	0.0957278	1114
Regulation of actin cytoskeleton Homo sapiens hsa04810	0	0	0	0	0.0925094	0	0	0	0	0	0	0	0	0	0	0	0	0	0	0	0.0925094	1115
Chemokine signaling pathway Homo sapiens hsa04062	0	0	0	0	0.0913749	0	0	0	0	0	0	0	0	0	0	0	0	0	0	0	0.0913749	1116
receptor-mediated endocytosis (GO:0006898)	0	0	0	0	0.0892669	0	0	0	0	0	0	0	0	0	0	0	0	0	0	0	0.0892669	1117
SIDS Susceptibility Pathways Homo sapiens WP706	0	0	0	0	0.0892283	0	0	0	0	0	0	0	0	0	0	0	0	0	0	0	0.0892283	1118
specific granule (GO:0042581)	0	0	0	0	0.0892283	0	0	0	0	0	0	0	0	0	0	0	0	0	0	0	0.0892283	1119
Insulin Signaling Homo sapiens WP481	0	0	0	0	0.0892283	0	0	0	0	0	0	0	0	0	0	0	0	0	0	0	0.0892283	1120
negative regulation of intracellular signal transduction (GO:1902532)	0	0	0	0	0.0870063	0	0	0	0	0	0	0	0	0	0	0	0	0	0	0	0.0870063	1121
Focal Adhesion Homo sapiens WP306	0	0	0	0	0.0832063	0	0	0	0	0	0	0	0	0	0	0	0	0	0	0	0.0832063	1122
EGF/EGFR Signaling Pathway Homo sapiens WP437	0	0	0	0	0.0827153	0	0	0	0	0	0	0	0	0	0	0	0	0	0	0	0.0827153	1123
tertiary granule (GO:0070820)	0	0	0	0	0.0806441	0	0	0	0	0	0	0	0	0	0	0	0	0	0	0	0.0806441	1124
positive regulation of cell migration (GO:0030335)	0	0	0	0	0.0793062	0	0	0	0	0	0	0	0	0	0	0	0	0	0	0	0.0793062	1125
Platelet activation, signaling and aggregation Homo sapiens R-HSA-76002	0	0	0	0	0.0723344	0	0	0	0	0	0	0	0	0	0	0	0	0	0	0	0.0723344	1126
cellular response to cytokine stimulus (GO:0071345)	0.0718677	0	0	0	0.000128846	0	0	0	0	0	0	0	0	0	0	0	0	0	0	0	0.0719966	1127
Ras signaling pathway Homo sapiens hsa04014	0	0	0	0	0.0693715	0	0	0	0	0	0	0	0	0	0	0	0	0	0	0	0.0693715	1128
regulation of angiogenesis (GO:0045765)	0	0	0	0	0.057741	0	0	0	0	0	0	0	0	0	0	0	0	0	0	0	0.057741	1129
Signal Transduction Homo sapiens R-HSA-162582	0.000533476	0.0304995	0.0250527	0	4.933e-05	0.000106764	0	0	0	0	0	0	0	0	0	0	0	0	0	0	0.0562418	1130
Transcriptional misregulation in cancer Homo sapiens hsa05202	0	0	0	0	0.0533937	0	0	0	0	0	0	0	0	0	0	0	0	0	0	0	0.0533937	1131
dendrite (GO:0030425)	0	0	0	0	0.0466688	0	0	0	0	0	0	0	0	0	0	0	0	0	0	0	0.0466688	1132
ion transmembrane transport (GO:0034220)	0	0	0	0	0.0422636	0	0	0	0	0	0	0	0	0	0	0	0	0	0	0	0.0422636	1133
PRKCB	0	0	0	0	0.0408673	0	0	0	0	0	0	0	0	0	0	0	0	0	0	0	0.0408673	1134
regulatory region DNA binding (GO:0000975)	0	0	0	0	0.0372951	0	0	0	0	0	0	0	0	0	0	0	0	0	0	0	0.0372951	1135
positive regulation of cell differentiation (GO:0045597)	0	0	0	0	0.0368351	0	0	0	0	0	0	0	0	0	0	0	0	0	0	0	0.0368351	1136
Biological oxidations Homo sapiens R-HSA-211859	0	0	0	0	0.0321841	0	0	0	0	0	0	0	0	0	0	0	0	0	0	0	0.0321841	1137
endocytosis (GO:0006897)	0	0	0	0	0.0299595	0	0	0	0	0	0	0	0	0	0	0	0	0	0	0	0.0299595	1138
positive regulation of multicellular organismal process (GO:0051240)	0	0	0	0	0.0296624	0	0	0	0	0	0	0	0	0	0	0	0	0	0	0	0.0296624	1139
positive regulation of phosphorylation (GO:0042327)	0	0	0	0	0.0251622	0	0	0	0	0	0	0	0	0	0	0	0	0	0	0	0.0251622	1140
integral component of plasma membrane (GO:0005887)	1.66163e-05	0.0228826	2.23062e-06	0	2.55067e-06	0	0	0	0	0	0	0	0	0	0	0	0	0	0	0	0.022904	1141
GTPase activator activity (GO:0005096)	0	0	0	0	0.0195867	0	0	0	0	0	0	0	0	0	0	0	0	0	0	0	0.0195867	1142
inflammatory response (GO:0006954)	0	0	0	0	0.0180925	0	0	0	0	0	0	0	0	0	0	0	0	0	0	0	0.0180925	1143
regulation of cell migration (GO:0030334)	0	0	0	0	0.017352	0	0	0	0	0	0	0	0	0	0	0	0	0	0	0	0.017352	1144
antigen receptor-mediated signaling pathway (GO:0050851)	0	0	0	0	0.0158357	0	0	0	0	0	0	0	0	0	0	0	0	0	0	0	0.0158357	1145
positive regulation of MAPK cascade (GO:0043410)	0	0	0	0	0.0157104	0	0	0	0	0	0	0	0	0	0	0	0	0	0	0	0.0157104	1146
Focal Adhesion-PI3K-Akt-mTOR-signaling pathway Mus musculus WP2841	0	0	0	0	0.0109515	0	0	0	0	0	0	0	0	0	0	0	0	0	0	0	0.0109515	1147
anterograde trans-synaptic signaling (GO:0098916)	0	0	0	0	0.0101536	0	0	0	0	0	0	0	0	0	0	0	0	0	0	0	0.0101536	1148
regulation of ERK1 and ERK2 cascade (GO:0070372)	0	0	0	0	0.00827135	0	0	0	0	0	0	0	0	0	0	0	0	0	0	0	0.00827135	1149
negative regulation of signal transduction (GO:0009968)	0	0	0	0	0.00777077	0	0	0	0	0	0	0	0	0	0	0	0	0	0	0	0.00777077	1150
calcium ion binding (GO:0005509)	0	0	0	0	0.00755618	0	0	0	0	0	0	0	0	0	0	0	0	0	0	0	0.00755618	1151
PluriNetWork Mus musculus WP1763	0	0	0	0	0.00755618	0	0	0	0	0	0	0	0	0	0	0	0	0	0	0	0.00755618	1152
chemical synaptic transmission (GO:0007268)	0	0	0	0	0.00656451	0	0	0	0	0	0	0	0	0	0	0	0	0	0	0	0.00656451	1153
Cytokine-cytokine receptor interaction Homo sapiens hsa04060	0	0	0	0	0.00483289	0	0	0	0	0	0	0	0	0	0	0	0	0	0	0	0.00483289	1154
transcription regulatory region DNA binding (GO:0044212)	0	0	0	0	0.00397139	0	0	0	0	0	0	0	0	0	0	0	0	0	0	0	0.00397139	1155
nervous system development (GO:0007399)	0	0	0	0	0.00109836	0	0	0	0	0	0	0	0	0	0	0	0	0	0	0	0.00109836	1156
endopeptidase activity (GO:0004175)	0	0	0	0	0.000960218	0	0	0	0	0	0	0	0	0	0	0	0	0	0	0	0.000960218	1157
Signaling by GPCR Homo sapiens R-HSA-372790	2.74473e-06	0	6.54021e-05	0	2.44862e-06	0	0	0	0	0	0	0	0	0	0	0	0	0	0	0	7.05954e-05	1158
GPCR downstream signaling Homo sapiens R-HSA-388396	0	0	0	0	2.27179e-06	0	0	0	0	0	0	0	0	0	0	0	0	0	0	0	2.27179e-06	1159
